# Supplementary material for: 2-[(E)-(2,4-Dimethyl­phen­yl)imino­meth­yl]phenol
Source: Acta Crystallogr Sect E Struct Rep Online. 2011 Jul 6;67(Pt 8):o1933. doi: 10.1107/S1600536811026110 (PMC3212320; doi:10.1107/S1600536811026110)
Supplement: Supplementary file 1 [file e-67-o1933-sup1.cif]

##############################################################################
#                                                                            #
# This CIF contains the data in a paper accepted for publication in          #
# Acta Crystallographica Section E. It conforms to the requirements of       #
# Notes for Authors for Acta Crystallographica Section E, and has been       #
# peer reviewed under the auspices of the IUCr Commission on Journals.       #
#                                                                            #
# Full details of the Crystallographic Information File format               #
# are given in the paper "The Crystallographic Information File (CIF):       #
# a New Standard Archive File for Crystallography" by S. R. Hall, F. H.      #
# Allen and I. D. Brown [Acta Cryst. (1991), A47, 655-685].                  #
#                                                                            #
# The current version of the core CIF dictionary is obtainable from          #
# ftp://ftp.iucr.org/pub/cif_core.dic.                                       #
#                                                                            #
# Software is freely available for graphical display of the structure(s)     #
# in this CIF. For information consult the CIF software page                 #
# http://www.iucr.org/resources/cif/software.                                #
#                                                                            #
# This file may be used for bona fide research purposes within the           #
# scientific community so long as proper attribution is given to the journal # 
# article from which it was obtained.                                        #
#                                                                            #
##############################################################################
data_global
_audit_creation_method     'form.cif (version 2.0)'
_journal_data_validation_number     ?
_journal_date_recd_electronic     2011-06-28
_journal_date_accepted     2011-07-01
_journal_name_full     'Acta Crystallographica, Section E'
_journal_year     2011
_journal_volume     67
_journal_issue      8
_journal_page_first     o1933
_journal_page_last     o1933
_journal_paper_category     QO
_journal_coeditor_code     LH5275
_publ_contact_author_name     'Prof. Fun, Hoong-Kun'
_publ_contact_author_address
;
      X-ray Crystallography Unit
      School of Physics
      Universiti Sains Malaysia
      11800 USM, Penang
      MALAYSIA
;
_publ_contact_author_email     'hkfun@usm.my'
_publ_contact_author_fax     '604 6579150'
_publ_contact_author_phone     '604 6533652'
_publ_section_title
;
2-[(<i>E</i>)-(2,4-Dimethylphenyl)iminomethyl]phenol
;
loop_
    _publ_author_name
    _publ_author_footnote
    _publ_author_address
    'Hoong-Kun Fun'
;
      Thomson Reuters ResearcherID: A-3561-2009.
;
;     X-ray Crystallography Unit
      School of Physics
      Universiti Sains Malaysia
      11800 USM, Penang
      Malaysia
;
    'Ching Kheng Quah'
;
      Thomson Reuters ResearcherID: A-5525-2009.
;
;
      X-ray Crystallography Unit
      School of Physics
      Universiti Sains Malaysia
      11800 USM, Penang
      Malaysia
;
    'S. Viveka' ?
;
     Department of Chemistry
     Mangalore University
     Karnataka
     India
;
    'D. J. Madhukumar' ?
;
     Department of Chemistry
     Mangalore University
     Karnataka
     India
;
    'G. K. Nagaraja' ?
;
     Department of Chemistry
     Mangalore University
     Karnataka
     India
;
data_I
_audit_creation_method     SHELXL-97
_chemical_name_systematic
;
2-[(<i>E</i>)-(2,4-Dimethylphenyl)iminomethyl]phenol
;
_chemical_name_common     ?
_chemical_formula_moiety     'C15 H15 N O'
_chemical_formula_sum     'C15 H15 N O'
_chemical_formula_iupac     'C15 H15 N O'
_chemical_formula_weight     225.28
_chemical_melting_point     ?
_symmetry_cell_setting     orthorhombic
_symmetry_space_group_name_H-M     'P 21 21 21'
_symmetry_space_group_name_Hall     'P 2ac 2ab'
loop_
    _symmetry_equiv_pos_as_xyz
    'x, y, z'
    '-x+1/2, -y, z+1/2'
    '-x, y+1/2, -z+1/2'
    'x+1/2, -y+1/2, -z'
_cell_length_a     7.3161(4)
_cell_length_b     12.0287(7)
_cell_length_c     28.1634(15)
_cell_angle_alpha     90.00
_cell_angle_beta     90.00
_cell_angle_gamma     90.00
_cell_volume     2478.5(2)
_cell_formula_units_Z     8
_cell_measurement_reflns_used     9995
_cell_measurement_theta_min     2.75
_cell_measurement_theta_max     29.75
_cell_measurement_temperature     296
_exptl_crystal_description     'block'
_exptl_crystal_colour     'yellow'
_exptl_crystal_size_max     0.508
_exptl_crystal_size_mid     0.346
_exptl_crystal_size_min     0.323
_exptl_crystal_density_diffrn     1.207
_exptl_crystal_density_meas     ?
_exptl_crystal_density_method     'not measured'
_exptl_crystal_F_000     960
_exptl_absorpt_coefficient_mu     0.076
_exptl_absorpt_correction_type     multi-scan
_exptl_absorpt_process_details     '(<i>SADABS</i>; Bruker, 2009)'
_exptl_absorpt_correction_T_min     0.9626
_exptl_absorpt_correction_T_max     0.9760
_exptl_special_details     ?
_diffrn_ambient_temperature     296
_diffrn_radiation_type     MoK\a
_diffrn_radiation_wavelength     0.71073
_diffrn_radiation_source     'fine-focus sealed tube'
_diffrn_radiation_monochromator     graphite
_diffrn_measurement_device_type
;
Bruker SMART APEXII DUO CCD area-detector
;
_diffrn_measurement_method     '\f and \w'
_diffrn_detector_area_resol_mean     ?
_diffrn_reflns_number     39373
_diffrn_reflns_av_R_equivalents     0.0269
_diffrn_reflns_av_sigmaI/netI     0.0136
_diffrn_reflns_theta_min     1.84
_diffrn_reflns_theta_max     30.09
_diffrn_reflns_theta_full     30.09
_diffrn_measured_fraction_theta_max     0.999
_diffrn_measured_fraction_theta_full     0.999
_diffrn_reflns_limit_h_min     -10
_diffrn_reflns_limit_h_max     10
_diffrn_reflns_limit_k_min     -16
_diffrn_reflns_limit_k_max     16
_diffrn_reflns_limit_l_min     -39
_diffrn_reflns_limit_l_max     39
_diffrn_standards_number     0
_diffrn_standards_interval_count     .
_diffrn_standards_interval_time     .
_diffrn_standards_decay_%     ?
_refine_special_details
;
 Refinement of F^2^ against ALL reflections.  The weighted R-factor wR and
 goodness of fit S are based on F^2^, conventional R-factors R are based
 on F, with F set to zero for negative F^2^. The threshold expression of
 F^2^ > 2sigma(F^2^) is used only for calculating R-factors(gt) etc. and is
 not relevant to the choice of reflections for refinement.  R-factors based
 on F^2^ are statistically about twice as large as those based on F, and R-
 factors based on ALL data will be even larger.
;
_reflns_number_total     4117
_reflns_number_gt     3381
_reflns_threshold_expression     I>2\s(I)
_refine_ls_structure_factor_coef     Fsqd
_refine_ls_matrix_type     full
_refine_ls_R_factor_all     0.0515
_refine_ls_R_factor_gt     0.0396
_refine_ls_wR_factor_gt     0.1106
_refine_ls_wR_factor_ref     0.1220
_refine_ls_goodness_of_fit_ref     1.016
_refine_ls_restrained_S_all     1.016
_refine_ls_number_reflns     4117
_refine_ls_number_parameters     319
_refine_ls_number_restraints     0
_refine_ls_hydrogen_treatment     mixed
_refine_ls_weighting_scheme     calc
_refine_ls_weighting_details
         'calc w=1/[\s^2^(Fo^2^)+(0.0711P)^2^+0.1832P] where P=(Fo^2^+2Fc^2^)/3'
_atom_sites_solution_hydrogens     geom
_atom_sites_solution_primary     direct
_atom_sites_solution_secondary     difmap
_refine_ls_shift/su_max     0.001
_refine_ls_shift/su_mean     0.001
_refine_diff_density_max     0.190
_refine_diff_density_min     -0.127
_refine_ls_extinction_method     none
_refine_ls_extinction_coef     ?
loop_
    _atom_type_symbol
    _atom_type_description
    _atom_type_scat_dispersion_real
    _atom_type_scat_dispersion_imag
    _atom_type_scat_source
    'C' 'C' 0.0033 0.0000
                         'International Tables Vol C Tables 4.2.6.8 and 6.1.1.4'
    'H' 'H' 0.0000 0.0000
                         'International Tables Vol C Tables 4.2.6.8 and 6.1.1.4'
    'N' 'N' 0.0061 0.0000
                         'International Tables Vol C Tables 4.2.6.8 and 6.1.1.4'
    'O' 'O' 0.0106 0.0000
                         'International Tables Vol C Tables 4.2.6.8 and 6.1.1.4'
_computing_data_collection     'APEX2 (Bruker, 2009)'
_computing_cell_refinement     'SAINT (Bruker, 2009)'
_computing_data_reduction     'SAINT (Bruker, 2009)'
_computing_structure_solution     'SHELXTL (Sheldrick, 2008)'
_computing_structure_refinement     'SHELXTL (Sheldrick, 2008)'
_computing_molecular_graphics     'SHELXTL (Sheldrick, 2008)'
_computing_publication_material
                             'SHELXTL (Sheldrick, 2008) and PLATON (Spek, 2009)'
loop_
    _atom_site_type_symbol
    _atom_site_label
    _atom_site_fract_x
    _atom_site_fract_y
    _atom_site_fract_z
    _atom_site_U_iso_or_equiv
    _atom_site_adp_type
    _atom_site_calc_flag
    _atom_site_refinement_flags
    _atom_site_occupancy
    _atom_site_symmetry_multiplicity
    _atom_site_disorder_assembly
    _atom_site_disorder_group
    O O1A 0.9304(2) 0.77108(12) -0.04120(5) 0.0671(4) Uani d . 1 1 . .
    N N1A 0.7924(2) 0.91236(11) 0.01797(4) 0.0445(3) Uani d . 1 1 . .
    C C1A 0.8636(2) 0.83620(14) -0.07601(5) 0.0485(3) Uani d . 1 1 . .
    C C2A 0.8931(3) 0.80560(16) -0.12313(6) 0.0598(5) Uani d . 1 1 . .
    H H2AA 0.9601 0.7419 -0.1301 0.072 Uiso calc R 1 1 . .
    C C3A 0.8235(3) 0.86924(18) -0.15938(6) 0.0656(5) Uani d . 1 1 . .
    H H3AA 0.8439 0.8479 -0.1907 0.079 Uiso calc R 1 1 . .
    C C4A 0.7240(3) 0.96424(17) -0.15021(6) 0.0670(5) Uani d . 1 1 . .
    H H4AA 0.6766 1.0063 -0.1750 0.080 Uiso calc R 1 1 . .
    C C5A 0.6955(3) 0.99621(16) -0.10335(6) 0.0573(4) Uani d . 1 1 . .
    H H5AA 0.6293 1.0604 -0.0969 0.069 Uiso calc R 1 1 . .
    C C6A 0.7647(2) 0.93353(13) -0.06593(5) 0.0446(3) Uani d . 1 1 . .
    C C7A 0.7319(2) 0.96829(14) -0.01727(5) 0.0465(3) Uani d . 1 1 . .
    H H7AA 0.6653 1.0328 -0.0116 0.056 Uiso calc R 1 1 . .
    C C8A 0.7652(2) 0.94552(13) 0.06567(5) 0.0416(3) Uani d . 1 1 . .
    C C9A 0.7052(3) 1.05078(14) 0.07882(5) 0.0505(4) Uani d . 1 1 . .
    H H9AA 0.6770 1.1029 0.0556 0.061 Uiso calc R 1 1 . .
    C C10A 0.6870(3) 1.07866(16) 0.12636(6) 0.0555(4) Uani d . 1 1 . .
    H H10A 0.6461 1.1493 0.1345 0.067 Uiso calc R 1 1 . .
    C C11A 0.7287(3) 1.00352(17) 0.16175(5) 0.0521(4) Uani d . 1 1 . .
    C C12A 0.7875(3) 0.89892(15) 0.14813(5) 0.0527(4) Uani d . 1 1 . .
    H H12A 0.8136 0.8470 0.1716 0.063 Uiso calc R 1 1 . .
    C C13A 0.8095(2) 0.86800(14) 0.10087(5) 0.0472(3) Uani d . 1 1 . .
    C C14A 0.7152(3) 1.0353(2) 0.21353(6) 0.0696(6) Uani d . 1 1 . .
    H H14A 0.6420 0.9815 0.2300 0.104 Uiso calc R 1 1 . .
    H H14B 0.6597 1.1073 0.2163 0.104 Uiso calc R 1 1 . .
    H H14C 0.8354 1.0373 0.2272 0.104 Uiso calc R 1 1 . .
    C C15A 0.8789(4) 0.75441(16) 0.08827(7) 0.0703(6) Uani d . 1 1 . .
    H H15A 0.8982 0.7122 0.1168 0.105 Uiso calc R 1 1 . .
    H H15B 0.9922 0.7611 0.0713 0.105 Uiso calc R 1 1 . .
    H H15C 0.7908 0.7172 0.0686 0.105 Uiso calc R 1 1 . .
    O O1B 0.0454(2) 0.23511(11) 0.08434(5) 0.0626(3) Uani d . 1 1 . .
    N N1B 0.1838(2) 0.08482(12) 0.14035(5) 0.0500(3) Uani d . 1 1 . .
    C C1B 0.0999(2) 0.16993(14) 0.04804(6) 0.0487(4) Uani d . 1 1 . .
    C C2B 0.0575(3) 0.20224(15) 0.00174(6) 0.0568(4) Uani d . 1 1 . .
    H H2BA -0.0090 0.2669 -0.0036 0.068 Uiso calc R 1 1 . .
    C C3B 0.1143(3) 0.13803(17) -0.03601(6) 0.0628(5) Uani d . 1 1 . .
    H H3BA 0.0864 0.1603 -0.0668 0.075 Uiso calc R 1 1 . .
    C C4B 0.2116(3) 0.04152(17) -0.02891(6) 0.0620(5) Uani d . 1 1 . .
    H H4BA 0.2514 -0.0001 -0.0548 0.074 Uiso calc R 1 1 . .
    C C5B 0.2499(3) 0.00667(16) 0.01675(6) 0.0551(4) Uani d . 1 1 . .
    H H5BA 0.3128 -0.0596 0.0215 0.066 Uiso calc R 1 1 . .
    C C6B 0.1953(2) 0.06990(13) 0.05584(5) 0.0460(3) Uani d . 1 1 . .
    C C7B 0.2336(2) 0.03067(14) 0.10346(6) 0.0497(4) Uani d . 1 1 . .
    H H7BA 0.2965 -0.0359 0.1073 0.060 Uiso calc R 1 1 . .
    C C8B 0.2118(2) 0.04277(15) 0.18674(5) 0.0494(4) Uani d . 1 1 . .
    C C9B 0.2152(3) -0.06991(16) 0.19735(6) 0.0582(4) Uani d . 1 1 . .
    H H9BA 0.2036 -0.1216 0.1730 0.070 Uiso calc R 1 1 . .
    C C10B 0.2357(3) -0.10637(17) 0.24352(6) 0.0660(5) Uani d . 1 1 . .
    H H10B 0.2388 -0.1823 0.2497 0.079 Uiso calc R 1 1 . .
    C C11B 0.2515(3) -0.03198(19) 0.28073(6) 0.0628(5) Uani d . 1 1 . .
    C C12B 0.2454(3) 0.07986(19) 0.26989(6) 0.0649(5) Uani d . 1 1 . .
    H H12B 0.2544 0.1309 0.2946 0.078 Uiso calc R 1 1 . .
    C C13B 0.2264(3) 0.11976(16) 0.22389(6) 0.0583(4) Uani d . 1 1 . .
    C C14B 0.2744(4) -0.0720(2) 0.33137(6) 0.0847(7) Uani d . 1 1 . .
    H H14D 0.3425 -0.1402 0.3315 0.127 Uiso calc R 1 1 . .
    H H14E 0.1563 -0.0843 0.3453 0.127 Uiso calc R 1 1 . .
    H H14F 0.3389 -0.0168 0.3494 0.127 Uiso calc R 1 1 . .
    C C15B 0.2263(5) 0.24280(17) 0.21427(8) 0.0910(9) Uani d . 1 1 . .
    H H15D 0.2594 0.2820 0.2427 0.137 Uiso calc R 1 1 . .
    H H15E 0.1065 0.2655 0.2043 0.137 Uiso calc R 1 1 . .
    H H15F 0.3130 0.2593 0.1897 0.137 Uiso calc R 1 1 . .
    H H1OA 0.906(4) 0.802(2) -0.0136(8) 0.092(8) Uiso d . 1 1 . .
    H H1OB 0.068(4) 0.201(2) 0.1120(8) 0.090(8) Uiso d . 1 1 . .
loop_
    _atom_site_aniso_label
    _atom_site_aniso_U_11
    _atom_site_aniso_U_22
    _atom_site_aniso_U_33
    _atom_site_aniso_U_12
    _atom_site_aniso_U_13
    _atom_site_aniso_U_23
    O1A 0.0892(11) 0.0605(7) 0.0517(7) 0.0224(8) 0.0009(7) -0.0004(6)
    N1A 0.0474(7) 0.0463(6) 0.0398(6) -0.0021(6) 0.0024(5) -0.0014(5)
    C1A 0.0499(8) 0.0489(8) 0.0468(8) 0.0004(7) 0.0029(7) -0.0026(6)
    C2A 0.0665(11) 0.0597(10) 0.0532(9) 0.0045(9) 0.0070(9) -0.0120(8)
    C3A 0.0806(14) 0.0739(12) 0.0423(8) -0.0055(11) 0.0055(9) -0.0090(8)
    C4A 0.0892(15) 0.0693(11) 0.0425(8) 0.0027(12) -0.0034(10) 0.0049(8)
    C5A 0.0730(12) 0.0515(8) 0.0475(8) 0.0059(9) -0.0037(9) 0.0005(7)
    C6A 0.0463(8) 0.0476(7) 0.0400(7) -0.0031(7) 0.0008(6) -0.0021(6)
    C7A 0.0478(8) 0.0484(8) 0.0431(7) 0.0021(7) 0.0013(6) -0.0035(6)
    C8A 0.0401(7) 0.0463(7) 0.0384(6) -0.0028(6) 0.0010(6) 0.0001(5)
    C9A 0.0607(9) 0.0476(8) 0.0433(7) 0.0029(8) -0.0003(7) 0.0000(6)
    C10A 0.0637(11) 0.0546(9) 0.0481(8) 0.0020(9) 0.0027(8) -0.0074(7)
    C11A 0.0475(8) 0.0673(10) 0.0415(7) -0.0101(8) 0.0026(7) -0.0053(7)
    C12A 0.0562(9) 0.0599(9) 0.0421(7) -0.0050(8) -0.0023(7) 0.0070(7)
    C13A 0.0473(8) 0.0489(8) 0.0454(7) -0.0010(7) -0.0018(7) 0.0022(6)
    C14A 0.0711(12) 0.0956(15) 0.0420(8) -0.0062(13) 0.0044(9) -0.0117(9)
    C15A 0.0933(16) 0.0566(10) 0.0609(10) 0.0196(11) -0.0087(11) 0.0030(8)
    O1B 0.0783(9) 0.0510(6) 0.0586(7) 0.0045(7) 0.0039(7) -0.0023(6)
    N1B 0.0519(8) 0.0539(7) 0.0441(6) -0.0028(7) 0.0005(6) 0.0005(6)
    C1B 0.0487(8) 0.0459(7) 0.0516(8) -0.0080(7) 0.0021(7) 0.0006(6)
    C2B 0.0579(10) 0.0540(9) 0.0586(9) -0.0074(8) -0.0019(8) 0.0120(8)
    C3B 0.0713(12) 0.0709(11) 0.0462(8) -0.0168(10) -0.0020(8) 0.0085(8)
    C4B 0.0735(12) 0.0650(10) 0.0474(8) -0.0088(10) 0.0080(9) -0.0035(8)
    C5B 0.0594(10) 0.0540(8) 0.0519(8) -0.0034(8) 0.0074(8) -0.0017(7)
    C6B 0.0465(8) 0.0477(8) 0.0437(7) -0.0073(7) 0.0023(6) 0.0014(6)
    C7B 0.0511(8) 0.0508(8) 0.0471(8) -0.0019(7) 0.0017(7) 0.0023(7)
    C8B 0.0472(8) 0.0584(9) 0.0426(7) -0.0024(8) 0.0015(7) -0.0010(7)
    C9B 0.0698(12) 0.0562(9) 0.0487(8) -0.0041(9) 0.0006(8) -0.0015(7)
    C10B 0.0784(14) 0.0643(11) 0.0555(9) -0.0025(11) 0.0019(10) 0.0104(8)
    C11B 0.0599(11) 0.0837(13) 0.0449(8) 0.0007(11) 0.0037(8) 0.0048(8)
    C12B 0.0729(13) 0.0749(11) 0.0470(8) 0.0052(11) 0.0024(9) -0.0097(8)
    C13B 0.0664(11) 0.0595(9) 0.0490(8) 0.0038(9) 0.0036(8) -0.0060(7)
    C14B 0.0918(17) 0.1126(19) 0.0496(10) 0.0030(17) 0.0001(11) 0.0142(11)
    C15B 0.143(3) 0.0597(11) 0.0709(12) 0.0069(16) 0.0003(17) -0.0125(10)
_geom_special_details
;
 All esds (except the esd in the dihedral angle between two l.s. planes)
 are estimated using the full covariance matrix.  The cell esds are taken
 into account individually in the estimation of esds in distances, angles
 and torsion angles; correlations between esds in cell parameters are only
 used when they are defined by crystal symmetry.  An approximate (isotropic)
 treatment of cell esds is used for estimating esds involving l.s. planes.
;
loop_
    _geom_bond_atom_site_label_1
    _geom_bond_atom_site_label_2
    _geom_bond_site_symmetry_2
    _geom_bond_distance
    _geom_bond_publ_flag
    O1A C1A . 1.346(2) ?
    O1A H1OA . 0.88(3) ?
    N1A C7A . 1.278(2) ?
    N1A C8A . 1.4155(18) ?
    C1A C2A . 1.394(2) ?
    C1A C6A . 1.405(2) ?
    C2A C3A . 1.374(3) ?
    C2A H2AA . 0.9300 ?
    C3A C4A . 1.379(3) ?
    C3A H3AA . 0.9300 ?
    C4A C5A . 1.390(2) ?
    C4A H4AA . 0.9300 ?
    C5A C6A . 1.391(2) ?
    C5A H5AA . 0.9300 ?
    C6A C7A . 1.453(2) ?
    C7A H7AA . 0.9300 ?
    C8A C9A . 1.390(2) ?
    C8A C13A . 1.399(2) ?
    C9A C10A . 1.387(2) ?
    C9A H9AA . 0.9300 ?
    C10A C11A . 1.379(3) ?
    C10A H10A . 0.9300 ?
    C11A C12A . 1.384(3) ?
    C11A C14A . 1.511(2) ?
    C12A C13A . 1.391(2) ?
    C12A H12A . 0.9300 ?
    C13A C15A . 1.500(2) ?
    C14A H14A . 0.9600 ?
    C14A H14B . 0.9600 ?
    C14A H14C . 0.9600 ?
    C15A H15A . 0.9600 ?
    C15A H15B . 0.9600 ?
    C15A H15C . 0.9600 ?
    O1B C1B . 1.349(2) ?
    O1B H1OB . 0.89(2) ?
    N1B C7B . 1.279(2) ?
    N1B C8B . 1.416(2) ?
    C1B C2B . 1.395(2) ?
    C1B C6B . 1.408(2) ?
    C2B C3B . 1.378(3) ?
    C2B H2BA . 0.9300 ?
    C3B C4B . 1.376(3) ?
    C3B H3BA . 0.9300 ?
    C4B C5B . 1.382(2) ?
    C4B H4BA . 0.9300 ?
    C5B C6B . 1.396(2) ?
    C5B H5BA . 0.9300 ?
    C6B C7B . 1.449(2) ?
    C7B H7BA . 0.9300 ?
    C8B C9B . 1.388(3) ?
    C8B C13B . 1.401(2) ?
    C9B C10B . 1.380(2) ?
    C9B H9BA . 0.9300 ?
    C10B C11B . 1.383(3) ?
    C10B H10B . 0.9300 ?
    C11B C12B . 1.380(3) ?
    C11B C14B . 1.514(2) ?
    C12B C13B . 1.389(2) ?
    C12B H12B . 0.9300 ?
    C13B C15B . 1.505(3) ?
    C14B H14D . 0.9600 ?
    C14B H14E . 0.9600 ?
    C14B H14F . 0.9600 ?
    C15B H15D . 0.9600 ?
    C15B H15E . 0.9600 ?
    C15B H15F . 0.9600 ?
loop_
    _geom_angle_atom_site_label_1
    _geom_angle_atom_site_label_2
    _geom_angle_atom_site_label_3
    _geom_angle_site_symmetry_1
    _geom_angle_site_symmetry_3
    _geom_angle
    _geom_angle_publ_flag
    C1A O1A H1OA . . 109.1(17) ?
    C7A N1A C8A . . 122.67(14) ?
    O1A C1A C2A . . 118.90(16) ?
    O1A C1A C6A . . 121.63(14) ?
    C2A C1A C6A . . 119.47(15) ?
    C3A C2A C1A . . 120.19(17) ?
    C3A C2A H2AA . . 119.9 ?
    C1A C2A H2AA . . 119.9 ?
    C2A C3A C4A . . 121.21(16) ?
    C2A C3A H3AA . . 119.4 ?
    C4A C3A H3AA . . 119.4 ?
    C3A C4A C5A . . 119.07(18) ?
    C3A C4A H4AA . . 120.5 ?
    C5A C4A H4AA . . 120.5 ?
    C4A C5A C6A . . 120.98(18) ?
    C4A C5A H5AA . . 119.5 ?
    C6A C5A H5AA . . 119.5 ?
    C5A C6A C1A . . 119.08(14) ?
    C5A C6A C7A . . 119.90(15) ?
    C1A C6A C7A . . 121.02(14) ?
    N1A C7A C6A . . 121.58(15) ?
    N1A C7A H7AA . . 119.2 ?
    C6A C7A H7AA . . 119.2 ?
    C9A C8A C13A . . 119.42(14) ?
    C9A C8A N1A . . 123.64(14) ?
    C13A C8A N1A . . 116.88(14) ?
    C10A C9A C8A . . 120.51(15) ?
    C10A C9A H9AA . . 119.7 ?
    C8A C9A H9AA . . 119.7 ?
    C11A C10A C9A . . 121.19(17) ?
    C11A C10A H10A . . 119.4 ?
    C9A C10A H10A . . 119.4 ?
    C10A C11A C12A . . 117.65(15) ?
    C10A C11A C14A . . 121.14(18) ?
    C12A C11A C14A . . 121.19(17) ?
    C11A C12A C13A . . 122.96(16) ?
    C11A C12A H12A . . 118.5 ?
    C13A C12A H12A . . 118.5 ?
    C12A C13A C8A . . 118.23(15) ?
    C12A C13A C15A . . 120.59(15) ?
    C8A C13A C15A . . 121.18(14) ?
    C11A C14A H14A . . 109.5 ?
    C11A C14A H14B . . 109.5 ?
    H14A C14A H14B . . 109.5 ?
    C11A C14A H14C . . 109.5 ?
    H14A C14A H14C . . 109.5 ?
    H14B C14A H14C . . 109.5 ?
    C13A C15A H15A . . 109.5 ?
    C13A C15A H15B . . 109.5 ?
    H15A C15A H15B . . 109.5 ?
    C13A C15A H15C . . 109.5 ?
    H15A C15A H15C . . 109.5 ?
    H15B C15A H15C . . 109.5 ?
    C1B O1B H1OB . . 110.0(17) ?
    C7B N1B C8B . . 121.75(15) ?
    O1B C1B C2B . . 118.72(16) ?
    O1B C1B C6B . . 121.66(15) ?
    C2B C1B C6B . . 119.61(16) ?
    C3B C2B C1B . . 119.84(18) ?
    C3B C2B H2BA . . 120.1 ?
    C1B C2B H2BA . . 120.1 ?
    C4B C3B C2B . . 121.10(17) ?
    C4B C3B H3BA . . 119.4 ?
    C2B C3B H3BA . . 119.4 ?
    C3B C4B C5B . . 119.74(18) ?
    C3B C4B H4BA . . 120.1 ?
    C5B C4B H4BA . . 120.1 ?
    C4B C5B C6B . . 120.70(18) ?
    C4B C5B H5BA . . 119.6 ?
    C6B C5B H5BA . . 119.6 ?
    C5B C6B C1B . . 118.96(15) ?
    C5B C6B C7B . . 119.78(16) ?
    C1B C6B C7B . . 121.24(15) ?
    N1B C7B C6B . . 122.04(16) ?
    N1B C7B H7BA . . 119.0 ?
    C6B C7B H7BA . . 119.0 ?
    C9B C8B C13B . . 118.89(16) ?
    C9B C8B N1B . . 123.37(15) ?
    C13B C8B N1B . . 117.64(16) ?
    C10B C9B C8B . . 121.00(17) ?
    C10B C9B H9BA . . 119.5 ?
    C8B C9B H9BA . . 119.5 ?
    C9B C10B C11B . . 121.15(18) ?
    C9B C10B H10B . . 119.4 ?
    C11B C10B H10B . . 119.4 ?
    C12B C11B C10B . . 117.41(17) ?
    C12B C11B C14B . . 121.42(19) ?
    C10B C11B C14B . . 121.2(2) ?
    C11B C12B C13B . . 123.12(18) ?
    C11B C12B H12B . . 118.4 ?
    C13B C12B H12B . . 118.4 ?
    C12B C13B C8B . . 118.42(18) ?
    C12B C13B C15B . . 120.53(18) ?
    C8B C13B C15B . . 121.03(16) ?
    C11B C14B H14D . . 109.5 ?
    C11B C14B H14E . . 109.5 ?
    H14D C14B H14E . . 109.5 ?
    C11B C14B H14F . . 109.5 ?
    H14D C14B H14F . . 109.5 ?
    H14E C14B H14F . . 109.5 ?
    C13B C15B H15D . . 109.5 ?
    C13B C15B H15E . . 109.5 ?
    H15D C15B H15E . . 109.5 ?
    C13B C15B H15F . . 109.5 ?
    H15D C15B H15F . . 109.5 ?
    H15E C15B H15F . . 109.5 ?
loop_
    _geom_torsion_atom_site_label_1
    _geom_torsion_atom_site_label_2
    _geom_torsion_atom_site_label_3
    _geom_torsion_atom_site_label_4
    _geom_torsion_site_symmetry_1
    _geom_torsion_site_symmetry_2
    _geom_torsion_site_symmetry_3
    _geom_torsion_site_symmetry_4
    _geom_torsion
    _geom_torsion_publ_flag
    O1A C1A C2A C3A . . . . 178.71(19) ?
    C6A C1A C2A C3A . . . . -1.0(3) ?
    C1A C2A C3A C4A . . . . 0.1(3) ?
    C2A C3A C4A C5A . . . . 0.6(3) ?
    C3A C4A C5A C6A . . . . -0.4(3) ?
    C4A C5A C6A C1A . . . . -0.4(3) ?
    C4A C5A C6A C7A . . . . -179.54(19) ?
    O1A C1A C6A C5A . . . . -178.57(17) ?
    C2A C1A C6A C5A . . . . 1.1(3) ?
    O1A C1A C6A C7A . . . . 0.5(3) ?
    C2A C1A C6A C7A . . . . -179.75(17) ?
    C8A N1A C7A C6A . . . . 178.82(15) ?
    C5A C6A C7A N1A . . . . 179.56(17) ?
    C1A C6A C7A N1A . . . . 0.5(3) ?
    C7A N1A C8A C9A . . . . -13.7(2) ?
    C7A N1A C8A C13A . . . . 169.08(15) ?
    C13A C8A C9A C10A . . . . -0.8(3) ?
    N1A C8A C9A C10A . . . . -177.94(16) ?
    C8A C9A C10A C11A . . . . 0.4(3) ?
    C9A C10A C11A C12A . . . . -0.6(3) ?
    C9A C10A C11A C14A . . . . 177.81(18) ?
    C10A C11A C12A C13A . . . . 1.3(3) ?
    C14A C11A C12A C13A . . . . -177.09(19) ?
    C11A C12A C13A C8A . . . . -1.7(3) ?
    C11A C12A C13A C15A . . . . 178.23(19) ?
    C9A C8A C13A C12A . . . . 1.4(2) ?
    N1A C8A C13A C12A . . . . 178.78(15) ?
    C9A C8A C13A C15A . . . . -178.55(18) ?
    N1A C8A C13A C15A . . . . -1.2(2) ?
    O1B C1B C2B C3B . . . . 178.93(17) ?
    C6B C1B C2B C3B . . . . -2.1(3) ?
    C1B C2B C3B C4B . . . . 0.5(3) ?
    C2B C3B C4B C5B . . . . 1.5(3) ?
    C3B C4B C5B C6B . . . . -1.8(3) ?
    C4B C5B C6B C1B . . . . 0.1(3) ?
    C4B C5B C6B C7B . . . . 178.76(17) ?
    O1B C1B C6B C5B . . . . -179.27(16) ?
    C2B C1B C6B C5B . . . . 1.8(2) ?
    O1B C1B C6B C7B . . . . 2.1(2) ?
    C2B C1B C6B C7B . . . . -176.81(16) ?
    C8B N1B C7B C6B . . . . 176.07(15) ?
    C5B C6B C7B N1B . . . . -178.89(17) ?
    C1B C6B C7B N1B . . . . -0.3(3) ?
    C7B N1B C8B C9B . . . . -29.7(3) ?
    C7B N1B C8B C13B . . . . 153.98(18) ?
    C13B C8B C9B C10B . . . . -1.1(3) ?
    N1B C8B C9B C10B . . . . -177.34(19) ?
    C8B C9B C10B C11B . . . . 0.7(4) ?
    C9B C10B C11B C12B . . . . 0.2(4) ?
    C9B C10B C11B C14B . . . . -179.9(2) ?
    C10B C11B C12B C13B . . . . -0.7(4) ?
    C14B C11B C12B C13B . . . . 179.3(2) ?
    C11B C12B C13B C8B . . . . 0.3(3) ?
    C11B C12B C13B C15B . . . . -178.2(3) ?
    C9B C8B C13B C12B . . . . 0.6(3) ?
    N1B C8B C13B C12B . . . . 177.06(18) ?
    C9B C8B C13B C15B . . . . 179.1(2) ?
    N1B C8B C13B C15B . . . . -4.4(3) ?
loop_
    _geom_hbond_atom_site_label_D
    _geom_hbond_atom_site_label_H
    _geom_hbond_atom_site_label_A
    _geom_hbond_site_symmetry_A
    _geom_hbond_distance_DH
    _geom_hbond_distance_HA
    _geom_hbond_distance_DA
    _geom_hbond_angle_DHA
    _geom_hbond_publ_flag
    O1A H1OA N1A . 0.88(2) 1.80(2) 2.5854(19) 147(2) yes
    O1B H1OB N1B . 0.90(2) 1.82(2) 2.604(2) 145(2) yes
    C5A H5AA O1B 4_565 0.93 2.56 3.455(2) 162 yes
