# Supplementary material for: 2-[(E)-(2,4-Dimethyl­phen­yl)imino­meth­yl]phenol
Source: Acta Crystallogr Sect E Struct Rep Online. 2011 Jul 6;67(Pt 8):o1933. doi: 10.1107/S1600536811026110 (PMC3212320; doi:10.1107/S1600536811026110)
Supplement: Supplementary file 2 [file e-67-o1933-Isup2.hkl]

# 
# h,k,l, Fc-squared, Fo-squared, sigma(Fo-squared) and status flag 
# 
data_I
_shelx_title ' mo_gkn10na_0m in P2(1)2(1)2(1) (RT)' 
_shelx_refln_list_code          4 
_shelx_F_calc_maximum      189.26 
_exptl_crystal_F_000       960.00 
_reflns_d_resolution_high  0.7088 
 
loop_ 
 _symmetry_equiv_pos_as_xyz 
 'x, y, z' 
 '-x+1/2, -y, z+1/2' 
 '-x, y+1/2, -z+1/2' 
 'x+1/2, -y+1/2, -z' 
 
_cell_length_a     7.3161 
_cell_length_b    12.0287 
_cell_length_c    28.1634 
_cell_angle_alpha  90.000 
_cell_angle_beta   90.000 
_cell_angle_gamma  90.000 
 
_shelx_F_squared_multiplier     1.000 
 
loop_ 
 _refln_index_h 
 _refln_index_k 
 _refln_index_l 
 _refln_F_squared_calc 
 _refln_F_squared_meas 
 _refln_F_squared_sigma 
 _refln_observed_status 
   4   0   0     7314.01     7761.02     62.27 o 
   6   0   0      978.06     1073.48     12.49 o 
   8   0   0        0.30        0.04      1.72 o 
  10   0   0        5.59        2.64      2.21 o 
   1   1   0       79.25       87.35      1.11 o 
   2   1   0    35819.95    34872.12    608.00 o 
   3   1   0        5.62        4.82      0.45 o 
   4   1   0       49.63       57.82      2.55 o 
   5   1   0      159.41      154.32      2.00 o 
   6   1   0      219.33      227.84      3.27 o 
   7   1   0       30.89       36.62      2.29 o 
   8   1   0       38.66       34.73      2.18 o 
   9   1   0        0.80        0.26      1.32 o 
  10   1   0        1.28       -2.87      2.87 o 
   1   2   0       62.68       61.99      0.95 o 
   3   2   0     1151.88     1135.26      7.07 o 
   4   2   0     7365.85     8074.65     51.15 o 
   5   2   0      276.72      287.43      2.73 o 
   6   2   0      114.56      131.82      2.02 o 
   7   2   0        2.43        2.56      0.95 o 
   8   2   0       14.03       12.89      1.52 o 
   9   2   0        1.50       -0.61      1.31 o 
  10   2   0        0.17       -0.52      1.81 o 
   1   3   0       53.75       54.90      0.75 o 
   2   3   0     1018.38     1101.50      7.72 o 
   3   3   0        5.39        7.39      0.41 o 
   4   3   0     7368.09     7301.63     41.06 o 
   5   3   0      164.27      170.66      1.86 o 
   6   3   0      549.33      562.04      4.90 o 
   7   3   0       13.25       11.24      1.03 o 
   8   3   0       89.85       87.20      2.69 o 
   9   3   0        0.06       -1.56      1.56 o 
  10   3   0        3.65        3.71      1.95 o 
   0   4   0     3584.93     3461.07     35.26 o 
   1   4   0        9.67        6.95      0.43 o 
   2   4   0       76.16       74.98      0.93 o 
   3   4   0      163.08      184.11      2.05 o 
   4   4   0      832.66      815.18      5.79 o 
   5   4   0        0.02        1.60      0.58 o 
   6   4   0      300.31      304.58      3.23 o 
   7   4   0       34.44       30.00      1.68 o 
   8   4   0       20.27       18.01      1.99 o 
   9   4   0        2.10       -0.86      1.57 o 
  10   4   0       11.99        9.83      2.23 o 
   1   5   0      377.53      367.73      3.14 o 
   2   5   0      364.15      457.72      3.89 o 
   3   5   0       15.09       18.23      0.94 o 
   4   5   0      153.93      175.89      1.85 o 
   5   5   0       33.21       41.90      1.63 o 
   6   5   0      530.16      523.89      4.77 o 
   7   5   0        8.44       10.02      1.34 o 
   8   5   0       30.25       27.05      2.28 o 
   9   5   0        1.05        1.02      1.73 o 
   0   6   0     3357.09     3518.65     31.11 o 
   1   6   0       69.16       65.87      1.00 o 
   2   6   0      661.14      722.06      6.41 o 
   3   6   0      175.48      171.89      1.68 o 
   4   6   0      389.02      396.31      3.30 o 
   5   6   0      325.32      340.97      3.21 o 
   6   6   0       19.52       16.03      1.05 o 
   7   6   0       35.66       31.57      1.85 o 
   8   6   0       49.83       48.57      2.81 o 
   9   6   0        0.98        1.02      1.82 o 
   1   7   0      150.88      159.52      2.07 o 
   2   7   0       18.22       10.67      0.60 o 
   3   7   0       41.90       37.28      1.07 o 
   4   7   0        7.66        7.98      0.59 o 
   5   7   0       38.51       34.90      1.21 o 
   6   7   0       10.67       11.98      0.98 o 
   7   7   0      133.80      135.63      3.21 o 
   8   7   0       12.72       11.64      1.99 o 
   9   7   0        6.65        4.60      1.99 o 
   0   8   0        1.36       10.06      2.63 o 
   1   8   0       23.31       16.98      0.81 o 
   2   8   0       74.69       92.35      1.37 o 
   3   8   0       52.02       49.21      1.00 o 
   4   8   0        8.57       10.72      0.81 o 
   5   8   0        4.60        6.80      0.83 o 
   6   8   0        4.40        2.90      0.84 o 
   7   8   0       67.79       78.20      3.31 o 
   8   8   0        1.66        0.47      1.44 o 
   9   8   0       28.29       24.91      2.57 o 
   1   9   0        0.40       -0.56      0.72 o 
   2   9   0        8.42        6.66      0.63 o 
   3   9   0       39.81       36.82      1.07 o 
   4   9   0        4.75        6.50      0.72 o 
   5   9   0       16.74       19.05      1.13 o 
   6   9   0        9.59        7.87      0.98 o 
   7   9   0        8.74        6.61      1.77 o 
   8   9   0        0.05       -1.68      1.68 o 
   0  10   0      195.25      185.62      4.29 o 
   1  10   0        0.53       -0.74      0.77 o 
   2  10   0       26.21       25.77      1.20 o 
   3  10   0        6.40        5.02      0.69 o 
   4  10   0        2.55        2.50      0.75 o 
   5  10   0       29.86       32.94      1.43 o 
   6  10   0        1.07        2.04      1.06 o 
   7  10   0        2.49       -0.27      1.63 o 
   8  10   0        3.77        1.62      1.88 o 
   1  11   0        1.35        0.32      0.98 o 
   2  11   0       90.20       87.43      1.99 o 
   3  11   0        0.19       -0.67      0.67 o 
   4  11   0       16.70       13.58      1.11 o 
   5  11   0        1.08       -0.10      1.00 o 
   6  11   0        1.48        0.14      1.21 o 
   7  11   0        0.48        0.48      2.12 o 
   0  12   0       31.33       25.66      2.16 o 
   1  12   0        0.88       -0.32      0.82 o 
   2  12   0        0.22       -0.04      0.82 o 
   3  12   0        4.93        3.84      0.92 o 
   4  12   0       29.80       27.30      1.40 o 
   5  12   0        0.75       -0.46      1.05 o 
   6  12   0        1.70        0.43      1.28 o 
   7  12   0        3.50        1.10      2.22 o 
   1  13   0        0.78       -0.86      0.86 o 
   2  13   0        1.47        1.10      1.02 o 
   3  13   0        0.08       -0.86      0.86 o 
   4  13   0        4.43        3.97      1.06 o 
   5  13   0        1.24        1.09      1.17 o 
   6  13   0       10.52       10.01      1.58 o 
   0  14   0        0.05        0.27      1.66 o 
   1  14   0        0.27       -0.92      0.92 o 
   2  14   0        0.00       -0.10      0.92 o 
   3  14   0        0.65       -0.98      0.98 o 
   4  14   0        0.31       -1.02      1.02 o 
   5  14   0        1.31        0.77      1.98 o 
   1  15   0        3.49        5.26      1.19 o 
   2  15   0        0.48       -0.61      1.20 o 
   3  15   0        3.16        2.10      1.15 o 
   4  15   0        0.02       -1.18      1.18 o 
   0  16   0        4.78        5.62      1.62 o 
   1  16   0        0.01       -0.88      1.29 o 
   2  16   0        3.24        2.33      1.38 o 
   3  16   0        0.03       -1.20      1.20 o 
   1   0   1      308.66      312.91      3.29 o 
   2   0   1     1362.28     1363.31      8.23 o 
   3   0   1      341.21      471.13      3.16 o 
   4   0   1      250.41      231.43      2.47 o 
   5   0   1      517.07      594.64      5.55 o 
   6   0   1      314.57      335.09      3.55 o 
   7   0   1      111.25      105.63      2.99 o 
   8   0   1       16.60       18.22      1.64 o 
   9   0   1        4.79        1.60      1.38 o 
  10   0   1        0.24       -1.49      1.49 o 
   0   1   1      150.62      153.99      2.17 o 
   1   1   1     3153.87     3108.93     15.53 o 
   2   1   1     2915.27     2936.84     12.70 o 
   3   1   1     1068.54     1130.59      5.26 o 
   4   1   1      657.27      682.50      3.82 o 
   5   1   1      121.67      124.04      1.19 o 
   6   1   1      131.63      138.50      1.57 o 
   7   1   1       66.71       69.03      1.57 o 
   8   1   1       35.76       31.47      1.36 o 
   9   1   1       13.43       11.67      1.16 o 
  10   1   1        3.05        2.03      1.15 o 
   0   2   1     3543.40     3468.45     33.32 o 
   1   2   1    24055.19    23281.33    206.12 o 
   2   2   1     3743.62     3706.10     16.51 o 
   3   2   1      260.66      263.47      1.41 o 
   4   2   1     1475.82     1501.70      6.62 o 
   5   2   1      110.21      118.23      1.14 o 
   6   2   1       56.33       63.18      1.24 o 
   7   2   1       15.32       14.90      0.92 o 
   8   2   1       23.85       23.77      1.25 o 
   9   2   1        3.06        1.51      1.07 o 
  10   2   1        1.10       -1.19      1.19 o 
   0   3   1      342.78      309.23      2.75 o 
   1   3   1     9369.78     9133.36     49.04 o 
   2   3   1      450.80      420.08      2.36 o 
   3   3   1      873.68      878.17      4.10 o 
   4   3   1      897.33      891.18      4.05 o 
   5   3   1       42.81       52.47      0.82 o 
   6   3   1      108.21      109.94      1.47 o 
   7   3   1        8.82        8.32      0.72 o 
   8   3   1       16.00       14.65      1.13 o 
   9   3   1        3.12        0.25      1.15 o 
  10   3   1        6.35        3.19      1.34 o 
   0   4   1       65.39       70.31      1.22 o 
   1   4   1     1850.41     1963.40     10.36 o 
   2   4   1      748.17      744.89      3.86 o 
   3   4   1     6277.81     6519.40     28.24 o 
   4   4   1      733.33      757.17      3.61 o 
   5   4   1      208.10      230.14      1.74 o 
   6   4   1      390.79      400.10      2.73 o 
   7   4   1       38.01       38.39      1.29 o 
   8   4   1       25.17       23.20      1.39 o 
   9   4   1        4.73        4.28      1.25 o 
  10   4   1        5.38        2.11      1.37 o 
   0   5   1      142.35      139.43      2.00 o 
   1   5   1      552.08      509.66      3.20 o 
   2   5   1      242.34      239.21      1.65 o 
   3   5   1     1367.37     1354.58      6.04 o 
   4   5   1      235.09      211.38      1.51 o 
   5   5   1      688.03      690.43      4.01 o 
   6   5   1      243.48      236.71      1.99 o 
   7   5   1       25.22       24.01      1.02 o 
   8   5   1       58.35       55.89      2.03 o 
   9   5   1        9.34        7.32      1.35 o 
   0   6   1     1124.91     1131.59      7.97 o 
   1   6   1     1103.39     1158.79      6.54 o 
   2   6   1      180.55      174.66      1.32 o 
   3   6   1      182.06      189.84      1.26 o 
   4   6   1       58.21       59.93      0.88 o 
   5   6   1      623.96      648.10      3.74 o 
   6   6   1        3.54        4.82      0.58 o 
   7   6   1       45.87       46.52      1.50 o 
   8   6   1       64.18       59.31      2.35 o 
   9   6   1       10.85        9.25      1.46 o 
   0   7   1      362.49      390.95      3.49 o 
   1   7   1     1212.07     1289.27      7.00 o 
   2   7   1      282.01      263.69      1.88 o 
   3   7   1       76.30       75.60      0.85 o 
   4   7   1       57.32       52.48      0.81 o 
   5   7   1      120.29      112.49      1.32 o 
   6   7   1       45.17       42.42      1.03 o 
   7   7   1       95.41       93.32      1.94 o 
   8   7   1       12.83       10.90      1.16 o 
   9   7   1        1.48        0.20      1.31 o 
   0   8   1       36.86       50.32      1.17 o 
   1   8   1      134.13      167.12      1.52 o 
   2   8   1      244.95      265.46      1.87 o 
   3   8   1      145.09      164.47      1.33 o 
   4   8   1       45.74       45.95      0.90 o 
   5   8   1        2.19        1.80      0.51 o 
   6   8   1       20.06       18.25      0.79 o 
   7   8   1       68.40       67.63      1.95 o 
   8   8   1        1.32        0.63      1.02 o 
   9   8   1        8.23        5.39      1.61 o 
   0   9   1        0.01        0.27      0.67 o 
   1   9   1       26.67       21.61      0.84 o 
   2   9   1       29.89       31.82      0.71 o 
   3   9   1       88.41       83.28      1.02 o 
   4   9   1       81.19       90.42      1.15 o 
   5   9   1        2.69        2.01      0.57 o 
   6   9   1       24.13       26.24      0.98 o 
   7   9   1        1.20       -0.02      0.98 o 
   8   9   1       14.12       12.94      1.46 o 
   0  10   1       12.38       10.26      1.08 o 
   1  10   1       36.15       34.51      1.07 o 
   2  10   1        5.25        3.02      0.51 o 
   3  10   1        6.61        6.13      0.51 o 
   4  10   1       44.38       39.52      0.93 o 
   5  10   1       39.47       38.94      1.08 o 
   6  10   1       12.20       12.38      0.88 o 
   7  10   1        0.78        0.24      1.33 o 
   8  10   1        6.70        3.90      1.33 o 
   0  11   1        0.21       -0.81      0.81 o 
   1  11   1       29.92       28.57      0.99 o 
   2  11   1        2.93        1.00      0.54 o 
   3  11   1        5.58        4.41      0.61 o 
   4  11   1        4.35        5.00      0.67 o 
   5  11   1        0.90       -0.13      0.71 o 
   6  11   1       16.25       16.55      1.11 o 
   7  11   1        0.42        0.54      1.15 o 
   0  12   1        3.87        2.19      1.02 o 
   1  12   1        6.35        4.71      0.80 o 
   2  12   1        0.83       -0.47      0.55 o 
   3  12   1       17.58       17.40      0.83 o 
   4  12   1        3.54        2.54      0.67 o 
   5  12   1        1.28        0.47      0.76 o 
   6  12   1        0.43       -0.82      0.89 o 
   7  12   1        1.09       -1.55      1.55 o 
   0  13   1        0.03       -1.10      1.10 o 
   1  13   1       23.21       22.11      0.96 o 
   2  13   1        3.07        4.24      0.68 o 
   3  13   1        1.17       -0.32      0.64 o 
   4  13   1        8.47        9.66      0.83 o 
   5  13   1        0.02       -0.83      0.83 o 
   6  13   1        4.62        4.62      1.05 o 
   0  14   1        7.64        6.86      1.29 o 
   1  14   1       12.08       11.90      0.87 o 
   2  14   1        1.74        0.96      0.68 o 
   3  14   1        3.25        3.71      0.76 o 
   4  14   1        0.38       -0.76      0.76 o 
   5  14   1        0.08       -0.87      0.87 o 
   0  15   1        0.11        0.37      1.06 o 
   1  15   1        6.02        6.74      0.87 o 
   2  15   1        0.61       -0.70      0.85 o 
   3  15   1        0.28       -0.74      0.74 o 
   4  15   1        0.69       -0.83      0.83 o 
   0  16   1        0.04        0.79      1.01 o 
   1  16   1        0.36       -0.37      0.82 o 
   2  16   1        0.94       -0.12      0.94 o 
   3  16   1        4.09        2.57      0.95 o 
   1   0   2     1514.78     1561.05     11.33 o 
   2   0   2     6255.18     6066.34     51.67 o 
   3   0   2      856.88      889.69      5.94 o 
   4   0   2      610.70      643.70      4.90 o 
   5   0   2       18.08       13.02      0.86 o 
   6   0   2       17.65       20.76      1.21 o 
   7   0   2        0.84        0.17      1.03 o 
   8   0   2        4.17        4.24      1.37 o 
   9   0   2        0.37        0.08      1.32 o 
  10   0   2        0.29       -1.61      1.61 o 
   0   1   2     6327.37     6188.74    105.38 o 
   1   1   2     8043.09     7997.80     41.08 o 
   2   1   2     9097.29     9171.29     42.39 o 
   3   1   2     3448.88     3474.94     15.50 o 
   4   1   2      940.99      894.52      4.68 o 
   5   1   2      446.48      475.89      2.91 o 
   6   1   2       13.18       16.43      0.77 o 
   7   1   2       27.61       25.82      1.13 o 
   8   1   2       39.16       35.30      1.41 o 
   9   1   2        5.98        4.19      1.03 o 
  10   1   2        9.14        6.85      1.28 o 
   0   2   2     1986.19     1973.26     15.65 o 
   1   2   2      585.84      585.08      2.91 o 
   2   2   2     4582.56     4515.76     21.63 o 
   3   2   2      650.57      651.19      3.19 o 
   4   2   2     1236.60     1314.09      5.85 o 
   5   2   2      194.11      198.54      1.51 o 
   6   2   2      402.80      423.35      2.91 o 
   7   2   2        3.24        2.91      0.66 o 
   8   2   2       26.86       27.21      1.29 o 
   9   2   2        2.05       -0.54      1.04 o 
  10   2   2        0.76       -1.24      1.24 o 
   0   3   2      673.60      666.14      5.08 o 
   1   3   2     1332.99     1386.79      7.20 o 
   2   3   2       62.58       65.72      0.68 o 
   3   3   2      606.05      629.90      3.15 o 
   4   3   2     1021.30     1079.18      4.91 o 
   5   3   2       68.50       61.96      0.93 o 
   6   3   2       26.21       27.66      0.80 o 
   7   3   2       63.59       62.89      1.37 o 
   8   3   2       30.43       31.51      1.49 o 
   9   3   2        3.71        1.89      1.08 o 
  10   3   2        3.02        0.47      1.27 o 
   0   4   2     2421.42     2304.37     16.70 o 
   1   4   2      931.45      909.69      5.08 o 
   2   4   2     2049.83     2045.27     10.27 o 
   3   4   2       10.07       11.80      0.67 o 
   4   4   2     1228.46     1299.62      6.00 o 
   5   4   2      141.41      138.02      1.26 o 
   6   4   2      146.59      161.18      2.06 o 
   7   4   2       26.34       27.30      0.98 o 
   8   4   2       13.85       13.48      1.22 o 
   9   4   2        5.61        4.92      1.27 o 
  10   4   2        6.12        5.67      1.46 o 
   0   5   2     2023.40     2198.25     16.04 o 
   1   5   2     3122.34     3392.78     19.00 o 
   2   5   2      694.07      754.09      4.10 o 
   3   5   2     1179.07     1216.66      5.64 o 
   4   5   2       71.68       57.90      0.77 o 
   5   5   2      341.27      358.91      2.44 o 
   6   5   2      181.76      185.64      1.73 o 
   7   5   2       21.52       21.28      1.00 o 
   8   5   2       34.03       34.77      1.73 o 
   9   5   2        3.90        2.81      1.27 o 
   0   6   2      158.61      181.54      1.64 o 
   1   6   2      172.42      137.98      1.12 o 
   2   6   2      306.58      286.42      1.87 o 
   3   6   2        1.22        0.79      0.27 o 
   4   6   2       50.79       57.27      0.89 o 
   5   6   2       92.06       99.66      1.20 o 
   6   6   2       64.87       60.46      1.29 o 
   7   6   2       29.50       28.96      1.20 o 
   8   6   2       18.43       19.35      1.67 o 
   9   6   2        0.74        0.01      1.23 o 
   0   7   2      636.04      642.84      6.47 o 
   1   7   2     1114.82     1203.08      6.86 o 
   2   7   2       82.91       92.24      0.99 o 
   3   7   2      310.06      332.26      2.02 o 
   4   7   2        5.50        5.33      0.40 o 
   5   7   2      121.17      124.15      1.39 o 
   6   7   2       75.49       72.68      1.31 o 
   7   7   2       60.51       60.69      1.73 o 
   8   7   2       19.46       18.34      1.40 o 
   9   7   2        6.36        4.23      1.36 o 
   0   8   2      171.87      193.26      2.14 o 
   1   8   2       62.09       78.53      0.88 o 
   2   8   2      193.98      182.01      1.46 o 
   3   8   2       52.00       57.77      0.83 o 
   4   8   2       41.94       44.33      0.85 o 
   5   8   2       19.37       16.85      0.71 o 
   6   8   2        9.23        8.99      0.75 o 
   7   8   2       21.93       20.32      1.09 o 
   8   8   2       14.59       13.93      1.23 o 
   9   8   2        6.56        2.46      1.74 o 
   0   9   2        1.90        1.64      0.63 o 
   1   9   2       27.45       32.96      0.79 o 
   2   9   2       11.52       13.35      0.61 o 
   3   9   2      128.72      130.08      1.28 o 
   4   9   2       53.27       51.95      0.98 o 
   5   9   2       13.28       14.69      0.74 o 
   6   9   2       67.30       72.41      1.45 o 
   7   9   2        2.93        0.96      0.86 o 
   8   9   2       11.03       10.74      1.45 o 
   0  10   2       62.56       67.33      2.89 o 
   1  10   2        3.67        2.95      0.56 o 
   2  10   2       13.68       17.07      0.64 o 
   3  10   2       15.28       20.09      0.72 o 
   4  10   2        2.40        1.87      0.56 o 
   5  10   2       28.14       28.46      1.02 o 
   6  10   2        9.67        9.87      0.83 o 
   7  10   2        0.64       -0.94      0.94 o 
   8  10   2        7.76        4.88      1.47 o 
   0  11   2        5.23        2.49      0.92 o 
   1  11   2       14.36       12.73      0.77 o 
   2  11   2       59.35       60.93      1.11 o 
   3  11   2        3.06        2.75      0.59 o 
   4  11   2       33.99       33.20      1.01 o 
   5  11   2       23.37       21.09      1.03 o 
   6  11   2        1.83        1.10      0.82 o 
   7  11   2        6.48        5.04      1.22 o 
   0  12   2       10.17        9.24      1.19 o 
   1  12   2       11.42       11.10      0.81 o 
   2  12   2        2.21        0.36      0.59 o 
   3  12   2        3.00        1.79      0.61 o 
   4  12   2       13.37       13.41      0.83 o 
   5  12   2        4.67        2.11      0.83 o 
   6  12   2        0.17       -0.87      0.87 o 
   7  12   2        7.51        6.14      1.33 o 
   0  13   2        9.30        8.21      1.27 o 
   1  13   2        3.35        2.40      0.69 o 
   2  13   2        3.16        1.95      0.66 o 
   3  13   2       10.92        9.27      0.79 o 
   4  13   2        3.25        1.69      0.71 o 
   5  13   2        0.74       -0.84      0.84 o 
   6  13   2        8.57        9.10      1.26 o 
   0  14   2       12.83       14.84      1.29 o 
   1  14   2        2.87        3.30      0.82 o 
   2  14   2       13.29       12.74      0.91 o 
   3  14   2        0.36       -0.69      0.69 o 
   4  14   2        7.67        9.38      0.92 o 
   5  14   2        2.12        1.64      0.92 o 
   0  15   2        5.26        3.11      1.14 o 
   1  15   2        5.87        4.23      0.83 o 
   2  15   2        1.75        0.88      0.83 o 
   3  15   2        1.05       -0.45      0.80 o 
   4  15   2        0.17       -0.74      0.85 o 
   0  16   2        0.24       -1.13      1.13 o 
   1  16   2        1.85        0.58      0.81 o 
   2  16   2        0.26       -0.92      0.92 o 
   3  16   2        0.59       -0.72      0.84 o 
   1   0   3      208.23      193.78      1.99 o 
   2   0   3      107.33       97.97      1.66 o 
   3   0   3       10.33       12.38      0.53 o 
   4   0   3     1325.26     1315.35      9.33 o 
   5   0   3      119.18      127.79      2.86 o 
   6   0   3      368.88      382.88      4.40 o 
   7   0   3       17.56       19.45      1.48 o 
   8   0   3       25.12       25.36      1.78 o 
   9   0   3        0.65       -0.41      1.36 o 
  10   0   3        4.16        2.80      1.86 o 
   0   1   3      170.66      151.01      1.58 o 
   1   1   3      149.43      130.61      1.02 o 
   2   1   3      638.28      689.65      3.77 o 
   3   1   3       44.50       32.37      1.35 o 
   4   1   3      347.55      351.66      3.56 o 
   5   1   3       51.29       47.91      1.51 o 
   6   1   3       67.43       61.69      1.34 o 
   7   1   3       22.55       24.01      1.11 o 
   8   1   3       14.47       11.22      1.04 o 
   9   1   3        5.51        4.36      1.03 o 
  10   1   3        2.16        2.18      1.20 o 
   0   2   3     2775.55     2769.14     22.25 o 
   1   2   3       62.91       55.70      0.50 o 
   2   2   3     1482.02     1490.96      8.17 o 
   3   2   3      506.84      509.31      3.04 o 
   4   2   3      494.62      480.23      2.58 o 
   5   2   3       74.42       72.76      0.92 o 
   6   2   3      112.52      120.17      1.64 o 
   7   2   3       20.03       20.13      0.92 o 
   8   2   3       27.52       26.75      1.28 o 
   9   2   3        1.48        0.33      1.03 o 
  10   2   3        2.13        2.44      1.31 o 
   0   3   3      443.54      464.29      4.05 o 
   1   3   3      518.12      507.74      2.93 o 
   2   3   3     1207.93     1185.02      6.05 o 
   3   3   3      848.77      855.46      3.99 o 
   4   3   3      131.39      166.48      1.78 o 
   5   3   3      246.90      244.88      1.73 o 
   6   3   3       19.85       22.08      0.74 o 
   7   3   3        1.36        1.02      0.65 o 
   8   3   3        0.15       -0.70      0.91 o 
   9   3   3        5.01        5.08      1.48 o 
  10   3   3        0.65        0.56      1.31 o 
   0   4   3       79.11       63.98      0.97 o 
   1   4   3      659.61      680.69      3.73 o 
   2   4   3     1793.63     1892.72      9.18 o 
   3   4   3      616.04      657.50      3.21 o 
   4   4   3      235.69      276.95      1.65 o 
   5   4   3        4.54        4.42      0.42 o 
   6   4   3       17.70       18.65      0.72 o 
   7   4   3        1.85        1.38      0.68 o 
   8   4   3       19.59       18.54      1.29 o 
   9   4   3        3.46        3.22      1.22 o 
  10   4   3        0.83        1.18      3.12 o 
   0   5   3     4770.24     5088.26     34.15 o 
   1   5   3      484.22      546.84      3.82 o 
   2   5   3      930.73      991.78      5.26 o 
   3   5   3      149.03      163.64      1.14 o 
   4   5   3      169.30      158.49      1.26 o 
   5   5   3       45.75       49.07      0.84 o 
   6   5   3       27.43       29.89      0.87 o 
   7   5   3       38.09       37.61      1.20 o 
   8   5   3        4.20        2.59      1.04 o 
   9   5   3       15.24       13.15      1.45 o 
   0   6   3     2885.78     3204.46     23.32 o 
   1   6   3      552.36      597.38      3.78 o 
   2   6   3      766.31      925.74      4.82 o 
   3   6   3       25.09       28.20      0.55 o 
   4   6   3       52.19       59.31      0.81 o 
   5   6   3       83.83       87.08      1.17 o 
   6   6   3       19.48       19.35      0.78 o 
   7   6   3       42.69       41.94      1.22 o 
   8   6   3        7.92        6.27      1.18 o 
   9   6   3        2.52        0.28      1.27 o 
   0   7   3       96.05       93.48      1.22 o 
   1   7   3       64.26       60.60      0.81 o 
   2   7   3      482.78      483.49      3.00 o 
   3   7   3      103.49      107.18      0.99 o 
   4   7   3      111.55      116.62      1.10 o 
   5   7   3       67.00       62.38      1.01 o 
   6   7   3       72.51       72.64      1.25 o 
   7   7   3       36.81       39.99      1.22 o 
   8   7   3        6.90        7.76      1.19 o 
   9   7   3        6.41        6.50      1.41 o 
   0   8   3       23.37       19.03      0.96 o 
   1   8   3      102.15      103.10      1.04 o 
   2   8   3      102.39      113.59      1.25 o 
   3   8   3       35.83       34.99      0.75 o 
   4   8   3      143.34      152.57      1.37 o 
   5   8   3       30.13       27.44      0.78 o 
   6   8   3       14.64       14.81      0.81 o 
   7   8   3       12.28       11.51      0.96 o 
   8   8   3       17.26       14.49      1.33 o 
   9   8   3        0.57        0.50      1.50 o 
   0   9   3        0.05        0.61      0.63 o 
   1   9   3        2.79        0.96      0.41 o 
   2   9   3      105.57       96.23      1.30 o 
   3   9   3       23.22       21.33      0.64 o 
   4   9   3      145.10      141.60      1.41 o 
   5   9   3       12.50       11.40      0.70 o 
   6   9   3       56.90       63.10      1.40 o 
   7   9   3        5.26        4.77      0.93 o 
   8   9   3        7.25        6.42      1.27 o 
   0  10   3       79.28       72.74      1.68 o 
   1  10   3      100.49       91.38      1.19 o 
   2  10   3       82.30       76.17      1.10 o 
   3  10   3       73.59       66.52      1.10 o 
   4  10   3       75.31       65.83      1.17 o 
   5  10   3        9.53        9.55      0.80 o 
   6  10   3       11.04        9.46      0.95 o 
   7  10   3        0.31       -1.00      1.00 o 
   8  10   3        2.02        1.91      1.42 o 
   0  11   3       33.46       41.66      1.95 o 
   1  11   3        9.53        8.75      0.68 o 
   2  11   3       15.22       13.99      0.69 o 
   3  11   3       66.55       65.26      1.27 o 
   4  11   3       12.04       11.57      0.73 o 
   5  11   3       20.61       21.61      0.97 o 
   6  11   3        6.03        6.49      1.07 o 
   7  11   3        6.31        4.32      1.15 o 
   0  12   3        0.75        0.77      1.05 o 
   1  12   3       35.68       30.37      1.01 o 
   2  12   3       55.33       51.24      1.16 o 
   3  12   3        2.46        1.61      0.63 o 
   4  12   3       27.45       27.25      1.00 o 
   5  12   3        0.12        1.06      0.81 o 
   6  12   3       14.71       13.98      1.18 o 
   7  12   3        0.72       -1.60      1.60 o 
   0  13   3       28.30       24.50      1.38 o 
   1  13   3       15.19       13.09      0.90 o 
   2  13   3       22.58       21.56      0.92 o 
   3  13   3       15.14       14.65      0.88 o 
   4  13   3        2.17        1.79      0.74 o 
   5  13   3        6.29        4.60      0.96 o 
   6  13   3        6.39        5.26      1.19 o 
   0  14   3       55.56       53.06      1.90 o 
   1  14   3       11.28       15.72      0.99 o 
   2  14   3        1.99        0.49      0.76 o 
   3  14   3        2.89        2.33      0.74 o 
   4  14   3        2.13        1.14      0.79 o 
   5  14   3        5.66        5.83      1.12 o 
   0  15   3        4.19        1.68      1.11 o 
   1  15   3        0.32       -0.76      0.76 o 
   2  15   3        8.17        8.78      0.98 o 
   3  15   3        4.15        4.21      0.87 o 
   4  15   3        1.68       -0.19      0.90 o 
   0  16   3        0.30       -1.30      1.30 o 
   1  16   3        5.94        6.27      0.91 o 
   2  16   3        8.96        8.26      1.05 o 
   3  16   3        5.12        6.31      0.96 o 
   0   0   4       11.30       10.26      0.31 o 
   1   0   4       26.95       32.72      0.50 o 
   2   0   4      208.78      178.54      1.56 o 
   3   0   4      520.24      481.41      5.81 o 
   4   0   4     1070.15     1055.25     10.45 o 
   5   0   4      354.70      401.19      3.52 o 
   6   0   4      507.57      534.28      5.08 o 
   7   0   4       51.07       50.29      2.05 o 
   8   0   4       43.13       43.77      2.20 o 
   9   0   4       17.47       14.35      1.74 o 
  10   0   4        6.94        6.55      2.02 o 
   0   1   4       90.58       89.85      1.19 o 
   1   1   4    12704.04    12565.92     78.64 o 
   2   1   4      732.10      718.52      3.92 o 
   3   1   4     1443.83     1491.04      6.87 o 
   4   1   4      327.69      337.33      1.92 o 
   5   1   4      180.24      189.00      1.56 o 
   6   1   4        0.22        0.09      0.62 o 
   7   1   4       18.85       15.62      0.86 o 
   8   1   4        1.37        0.66      0.87 o 
   9   1   4        0.06       -0.28      1.02 o 
  10   1   4        0.00       -1.10      1.10 o 
   0   2   4        1.02        0.69      0.30 o 
   1   2   4     2406.60     2295.69     12.84 o 
   2   2   4       33.71       35.28      0.62 o 
   3   2   4     2270.16     2348.18     10.98 o 
   4   2   4      110.70      107.71      1.01 o 
   5   2   4        8.50        8.34      0.40 o 
   6   2   4       79.83       84.01      1.12 o 
   7   2   4       40.20       43.96      1.21 o 
   8   2   4       39.69       38.75      1.38 o 
   9   2   4        7.06        3.53      1.14 o 
  10   2   4        2.25        0.10      1.19 o 
   0   3   4        8.35        9.23      0.31 o 
   1   3   4     1330.94     1207.76      6.35 o 
   2   3   4      184.08      204.92      1.30 o 
   3   3   4      455.68      487.56      2.54 o 
   4   3   4      244.12      258.11      1.69 o 
   5   3   4       25.33       21.65      0.54 o 
   6   3   4       80.67       84.17      1.75 o 
   7   3   4        7.34        8.35      0.77 o 
   8   3   4       17.60       19.48      1.21 o 
   9   3   4        2.05        1.10      1.05 o 
  10   3   4        7.79        4.75      1.41 o 
   0   4   4       19.58       17.05      0.51 o 
   1   4   4     1122.96     1200.56      7.32 o 
   2   4   4      166.96      186.35      1.14 o 
   3   4   4      135.52      151.81      1.10 o 
   4   4   4       88.56       95.93      0.93 o 
   5   4   4      168.21      182.48      1.41 o 
   6   4   4       34.41       35.77      1.06 o 
   7   4   4        4.31        4.48      0.80 o 
   8   4   4       11.32       12.82      1.18 o 
   9   4   4        0.03       -0.69      1.15 o 
   0   5   4      134.85      133.58      1.99 o 
   1   5   4      145.15      162.40      1.35 o 
   2   5   4      130.11      117.84      0.94 o 
   3   5   4      170.69      164.19      1.13 o 
   4   5   4       33.98       35.70      0.68 o 
   5   5   4       23.91       24.63      0.60 o 
   6   5   4       20.30       20.89      0.82 o 
   7   5   4       12.15       10.70      0.80 o 
   8   5   4        9.20        5.64      1.03 o 
   9   5   4        4.59        4.28      1.33 o 
   0   6   4        5.27       10.13      0.70 o 
   1   6   4      713.31      741.90      4.91 o 
   2   6   4      145.49      176.31      1.28 o 
   3   6   4      171.79      182.46      1.21 o 
   4   6   4       33.59       33.97      0.63 o 
   5   6   4       53.62       52.17      0.92 o 
   6   6   4        2.89        3.26      0.58 o 
   7   6   4       22.22       24.48      0.98 o 
   8   6   4        2.51        1.28      1.05 o 
   9   6   4        1.26       -0.16      1.23 o 
   0   7   4      106.42      109.77      1.39 o 
   1   7   4      405.12      407.55      2.35 o 
   2   7   4       51.30       58.82      0.75 o 
   3   7   4      167.24      160.28      1.20 o 
   4   7   4        6.70        7.52      0.46 o 
   5   7   4       19.39       18.29      0.71 o 
   6   7   4       11.57       11.98      0.82 o 
   7   7   4       16.35       15.45      0.94 o 
   8   7   4        3.17        1.85      1.26 o 
   9   7   4        0.68       -0.22      1.25 o 
   0   8   4        4.31        5.29      0.55 o 
   1   8   4       94.33      102.77      1.14 o 
   2   8   4       25.43       30.52      0.79 o 
   3   8   4       46.08       41.91      0.78 o 
   4   8   4        7.32        6.00      0.51 o 
   5   8   4       61.19       56.55      1.06 o 
   6   8   4        9.57       12.02      0.78 o 
   7   8   4        1.49        2.44      0.84 o 
   8   8   4       12.69       12.87      1.45 o 
   9   8   4        0.41       -0.72      1.48 o 
   0   9   4       73.01       73.68      1.55 o 
   1   9   4      115.52      113.97      1.42 o 
   2   9   4       56.56       59.74      1.03 o 
   3   9   4      302.90      305.59      2.66 o 
   4   9   4       21.58       24.87      0.72 o 
   5   9   4       38.97       37.97      0.98 o 
   6   9   4       25.13       21.28      0.99 o 
   7   9   4        6.94        6.07      0.91 o 
   8   9   4        0.05       -0.65      1.08 o 
   0  10   4        7.06       10.04      1.25 o 
   1  10   4      174.01      158.24      1.51 o 
   2  10   4       19.88       23.65      0.75 o 
   3  10   4      130.96      117.56      1.39 o 
   4  10   4       18.61       22.37      0.82 o 
   5  10   4       35.75       32.56      1.06 o 
   6  10   4        8.02       10.54      0.94 o 
   7  10   4        2.07        0.47      1.03 o 
   8  10   4        9.99        9.57      1.61 o 
   0  11   4        9.99        9.12      1.15 o 
   1  11   4       25.45       22.50      0.87 o 
   2  11   4       18.98       19.86      0.73 o 
   3  11   4       23.57       17.69      0.78 o 
   4  11   4       12.81       11.11      0.76 o 
   5  11   4       31.46       29.16      1.12 o 
   6  11   4        3.33        4.97      0.93 o 
   7  11   4        9.04        4.88      1.23 o 
   0  12   4       16.84       14.85      1.16 o 
   1  12   4      165.66      153.47      1.89 o 
   2  12   4        3.91        3.51      0.61 o 
   3  12   4       27.70       19.62      0.89 o 
   4  12   4       19.22       20.45      0.96 o 
   5  12   4        6.23        6.19      0.84 o 
   6  12   4       13.75       17.03      1.25 o 
   7  12   4        1.69       -0.65      1.21 o 
   0  13   4        1.98        0.32      0.90 o 
   1  13   4        8.92        9.97      0.85 o 
   2  13   4        4.41        3.22      0.73 o 
   3  13   4       23.20       25.24      1.07 o 
   4  13   4        3.45        3.56      0.79 o 
   5  13   4        0.61       -0.51      0.84 o 
   6  13   4        0.94       -1.09      1.09 o 
   0  14   4        4.31        4.05      1.07 o 
   1  14   4       32.28       30.82      1.20 o 
   2  14   4       16.46       18.04      1.04 o 
   3  14   4       21.86       23.73      1.07 o 
   4  14   4        6.68        7.67      0.94 o 
   5  14   4        6.15        6.79      1.14 o 
   0  15   4        0.00       -0.74      1.05 o 
   1  15   4       34.11       31.46      1.31 o 
   2  15   4        3.72        4.21      0.88 o 
   3  15   4        6.21        5.01      0.89 o 
   4  15   4        1.44        2.16      0.89 o 
   0  16   4        4.01        4.32      1.25 o 
   1  16   4        4.89        4.74      0.91 o 
   2  16   4        0.25        0.67      0.92 o 
   3  16   4        1.63        1.40      0.88 o 
   1   0   5        9.09       12.38      0.50 o 
   2   0   5     1688.94     1672.94     12.38 o 
   3   0   5        0.98        0.98      0.74 o 
   4   0   5      134.33      119.92      1.42 o 
   5   0   5        7.39        6.88      0.58 o 
   6   0   5        0.15        1.09      0.89 o 
   7   0   5        7.21        8.50      1.25 o 
   8   0   5       45.69       44.71      2.17 o 
   9   0   5        4.35        3.62      2.20 o 
  10   0   5       11.71       12.19      2.11 o 
   0   1   5     3536.65     3537.23     24.12 o 
   1   1   5      521.72      529.32      3.30 o 
   2   1   5      222.44      229.08      1.29 o 
   3   1   5      413.44      427.96      2.59 o 
   4   1   5      182.93      201.11      2.14 o 
   5   1   5      136.21      151.22      1.41 o 
   6   1   5        8.47        8.27      0.61 o 
   7   1   5       23.01       19.38      0.91 o 
   8   1   5        6.83        6.78      0.94 o 
   9   1   5        1.49       -0.73      1.02 o 
  10   1   5        0.04       -1.20      1.20 o 
   0   2   5        5.51        3.05      0.59 o 
   1   2   5      145.68      151.09      1.15 o 
   2   2   5      456.85      430.40      2.48 o 
   3   2   5       57.19       58.49      0.97 o 
   4   2   5       73.35       83.93      1.18 o 
   5   2   5       23.43       27.86      0.60 o 
   6   2   5      119.95      123.73      1.39 o 
   7   2   5        1.71        1.18      0.66 o 
   8   2   5       11.25       11.35      1.08 o 
   9   2   5        1.84       -0.12      1.02 o 
  10   2   5        4.15        1.85      1.20 o 
   0   3   5     1743.50     1690.97     13.63 o 
   1   3   5       96.64       90.53      0.81 o 
   2   3   5      641.75      576.47      3.52 o 
   3   3   5      159.83      188.04      1.25 o 
   4   3   5       21.82       23.76      0.61 o 
   5   3   5        7.72       10.23      0.44 o 
   6   3   5       23.21       25.27      0.77 o 
   7   3   5       12.01       13.55      0.83 o 
   8   3   5       12.21       10.97      1.07 o 
   9   3   5        2.04        0.40      1.07 o 
  10   3   5        5.26        4.11      1.43 o 
   0   4   5      447.44      426.32      3.55 o 
   1   4   5      223.89      230.89      1.75 o 
   2   4   5       48.07       38.64      0.58 o 
   3   4   5       14.82       14.40      0.38 o 
   4   4   5       47.10       47.22      0.65 o 
   5   4   5       48.68       53.71      0.79 o 
   6   4   5        6.12        5.77      0.60 o 
   7   4   5       10.47        9.57      0.82 o 
   8   4   5        3.77        3.00      0.91 o 
   9   4   5        2.19        0.87      1.11 o 
   0   5   5      172.73      154.93      1.52 o 
   1   5   5       45.77       48.10      0.87 o 
   2   5   5      332.77      303.89      1.82 o 
   3   5   5       75.02       72.24      0.70 o 
   4   5   5       34.73       42.84      0.85 o 
   5   5   5        8.41        9.87      0.50 o 
   6   5   5       16.56       16.28      0.76 o 
   7   5   5        2.24        2.60      0.66 o 
   8   5   5       26.77       29.52      1.32 o 
   9   5   5       15.50       17.14      1.56 o 
   0   6   5      111.61       88.18      1.16 o 
   1   6   5       58.48       77.38      0.89 o 
   2   6   5      319.70      355.57      2.08 o 
   3   6   5       39.67       45.34      0.71 o 
   4   6   5       30.97       31.01      0.71 o 
   5   6   5       32.89       30.76      0.76 o 
   6   6   5        6.78        6.18      0.66 o 
   7   6   5       19.96       22.66      0.95 o 
   8   6   5        3.25        3.32      1.06 o 
   9   6   5        3.84        2.99      1.32 o 
   0   7   5      306.20      319.95      4.09 o 
   1   7   5       14.37       11.48      0.40 o 
   2   7   5       23.50       32.21      0.66 o 
   3   7   5      167.14      160.09      1.29 o 
   4   7   5       15.29       16.79      0.56 o 
   5   7   5       58.03       60.97      1.07 o 
   6   7   5       24.84       23.15      0.86 o 
   7   7   5       19.38       19.36      0.99 o 
   8   7   5        3.94        3.31      1.08 o 
   9   7   5        1.67       -1.31      1.42 o 
   0   8   5      135.73      140.35      1.88 o 
   1   8   5       10.97       15.88      0.59 o 
   2   8   5        4.07        5.65      0.47 o 
   3   8   5        6.44        8.82      0.48 o 
   4   8   5      157.06      140.20      1.39 o 
   5   8   5       62.44       59.43      1.21 o 
   6   8   5       21.75       18.53      0.91 o 
   7   8   5        8.45        9.20      0.94 o 
   8   8   5        0.25       -0.27      1.19 o 
   9   8   5        0.30       -1.44      1.44 o 
   0   9   5      340.49      329.80      3.71 o 
   1   9   5       28.99       27.30      0.70 o 
   2   9   5      480.98      475.02      3.69 o 
   3   9   5        8.64        7.23      0.56 o 
   4   9   5       18.55       20.21      0.67 o 
   5   9   5        1.06        1.51      0.62 o 
   6   9   5       34.08       29.95      1.11 o 
   7   9   5        5.74        6.14      0.92 o 
   8   9   5        2.28        0.46      1.23 o 
   0  10   5       17.83       13.94      1.02 o 
   1  10   5       39.15       31.05      0.76 o 
   2  10   5       84.69       66.60      1.10 o 
   3  10   5       38.02       34.03      0.88 o 
   4  10   5      135.07      123.43      1.39 o 
   5  10   5        7.33        5.94      0.79 o 
   6  10   5        6.08        6.64      0.88 o 
   7  10   5       14.24       13.56      1.21 o 
   8  10   5        7.10        6.68      1.54 o 
   0  11   5       42.99       40.18      1.47 o 
   1  11   5       47.38       43.61      1.08 o 
   2  11   5        0.73       -0.52      0.52 o 
   3  11   5       14.85       16.81      0.77 o 
   4  11   5        3.92        5.17      0.70 o 
   5  11   5       16.76       19.06      1.14 o 
   6  11   5        8.50        8.94      1.03 o 
   7  11   5        3.72        2.65      1.15 o 
   0  12   5       50.85       46.68      2.47 o 
   1  12   5       25.49       23.25      1.00 o 
   2  12   5       26.87       23.09      0.86 o 
   3  12   5        7.43        7.66      0.73 o 
   4  12   5       20.98       20.08      0.99 o 
   5  12   5       15.48       17.30      1.12 o 
   6  12   5       34.44       37.12      1.56 o 
   7  12   5        3.44        3.54      1.32 o 
   0  13   5        9.45        9.67      1.16 o 
   1  13   5        5.24        3.58      0.75 o 
   2  13   5        7.90        7.89      0.84 o 
   3  13   5       24.98       24.50      1.02 o 
   4  13   5       15.65       20.48      1.05 o 
   5  13   5        2.17        1.08      1.00 o 
   6  13   5        2.34        3.66      1.12 o 
   0  14   5       20.79       18.17      1.36 o 
   1  14   5        1.40        0.84      0.70 o 
   2  14   5        7.34        9.10      0.88 o 
   3  14   5       18.61       19.60      1.12 o 
   4  14   5        8.26       10.28      0.96 o 
   5  14   5       11.70       14.47      1.30 o 
   0  15   5       21.80       26.47      1.59 o 
   1  15   5        6.65        6.98      0.87 o 
   2  15   5       28.22       31.88      1.26 o 
   3  15   5        4.73        7.83      0.95 o 
   4  15   5        4.19        4.37      1.13 o 
   0  16   5        9.89       13.00      2.05 o 
   1  16   5        4.72        7.12      0.94 o 
   2  16   5        4.01        3.13      0.90 o 
   3  16   5        7.84       10.84      1.26 o 
   0   0   6      482.64      511.49      4.37 o 
   1   0   6       51.72       56.37      0.64 o 
   2   0   6      278.08      291.64      5.66 o 
   3   0   6      101.37       95.69      1.07 o 
   4   0   6       31.94       38.99      0.77 o 
   5   0   6       12.32       11.25      0.64 o 
   6   0   6        8.19        6.30      0.76 o 
   7   0   6        8.06        9.30      1.06 o 
   8   0   6       25.63       27.61      1.88 o 
   9   0   6        6.22        4.86      1.52 o 
  10   0   6        1.78       -1.02      1.88 o 
   0   1   6       19.13       24.01      0.44 o 
   1   1   6      297.00      321.84      1.94 o 
   2   1   6      433.17      464.21      2.80 o 
   3   1   6      209.31      201.93      1.25 o 
   4   1   6       40.97       35.00      0.79 o 
   5   1   6       91.22       89.16      1.18 o 
   6   1   6       12.75       11.36      0.64 o 
   7   1   6       25.57       26.99      1.01 o 
   8   1   6        4.95        6.02      0.97 o 
   9   1   6        1.48        2.54      1.11 o 
  10   1   6        7.37        6.62      1.41 o 
   0   2   6     4244.71     4251.15     34.01 o 
   1   2   6     3620.10     3529.97     18.97 o 
   2   2   6      424.08      382.39      2.79 o 
   3   2   6      128.85      132.82      1.06 o 
   4   2   6       97.58      107.96      0.99 o 
   5   2   6       82.33       94.84      1.01 o 
   6   2   6        8.66        8.29      0.64 o 
   7   2   6        2.49        1.98      0.66 o 
   8   2   6        9.88       11.81      1.07 o 
   9   2   6        0.23        0.27      1.06 o 
  10   2   6        1.07        0.06      1.21 o 
   0   3   6      178.64      185.92      2.63 o 
   1   3   6      680.93      660.86      4.18 o 
   2   3   6      588.45      607.12      3.56 o 
   3   3   6      196.41      204.87      1.29 o 
   4   3   6        1.93        1.73      0.24 o 
   5   3   6        2.51        3.82      0.36 o 
   6   3   6       57.64       61.33      1.01 o 
   7   3   6       10.19       11.04      0.83 o 
   8   3   6       19.35       17.96      1.20 o 
   9   3   6        3.50        3.14      1.15 o 
  10   3   6        1.05       -0.47      1.27 o 
   0   4   6      161.24      156.85      1.72 o 
   1   4   6      194.00      210.17      1.75 o 
   2   4   6      575.43      648.23      3.56 o 
   3   4   6      583.42      621.08      3.17 o 
   4   4   6      178.97      205.97      1.37 o 
   5   4   6       95.19       96.96      1.03 o 
   6   4   6       62.67       67.03      1.19 o 
   7   4   6       17.62       18.03      0.91 o 
   8   4   6       16.00       15.64      1.11 o 
   9   4   6        7.26        6.22      1.24 o 
   0   5   6      226.22      233.55      2.06 o 
   1   5   6      204.91      214.23      1.51 o 
   2   5   6      189.69      192.29      1.32 o 
   3   5   6       38.70       37.99      0.55 o 
   4   5   6      102.18       98.65      1.00 o 
   5   5   6       72.89       74.08      1.06 o 
   6   5   6       41.44       43.26      1.23 o 
   7   5   6       11.28       11.62      0.84 o 
   8   5   6        7.32        7.85      1.01 o 
   9   5   6        7.02        6.46      1.39 o 
   0   6   6      383.91      456.03      3.41 o 
   1   6   6      426.29      498.05      3.28 o 
   2   6   6       54.01       56.44      0.66 o 
   3   6   6      148.24      163.54      1.19 o 
   4   6   6      169.27      174.44      1.50 o 
   5   6   6       73.15       67.23      1.07 o 
   6   6   6      102.05      103.56      1.49 o 
   7   6   6       51.39       51.21      1.27 o 
   8   6   6       17.06       18.01      1.28 o 
   9   6   6        6.94        6.44      1.40 o 
   0   7   6        8.03       11.47      0.59 o 
   1   7   6       91.93       81.09      0.90 o 
   2   7   6        8.12        5.12      0.36 o 
   3   7   6       56.50       51.86      0.85 o 
   4   7   6      205.70      196.27      1.66 o 
   5   7   6       59.48       55.44      1.03 o 
   6   7   6        7.29        7.50      0.71 o 
   7   7   6       28.66       28.48      1.11 o 
   8   7   6        9.82       10.98      1.27 o 
   9   7   6        2.96       -0.02      1.45 o 
   0   8   6       21.89       16.47      0.69 o 
   1   8   6      114.41      103.64      1.24 o 
   2   8   6      169.30      170.81      1.62 o 
   3   8   6       94.88       84.77      1.03 o 
   4   8   6       20.53       19.45      0.69 o 
   5   8   6       93.03       83.10      1.35 o 
   6   8   6       21.02       20.97      0.97 o 
   7   8   6       14.92       16.10      1.03 o 
   8   8   6       18.45       16.90      1.36 o 
   0   9   6       46.67       45.66      1.07 o 
   1   9   6      405.29      399.41      2.67 o 
   2   9   6      142.85      146.98      1.47 o 
   3   9   6      126.80      114.73      1.34 o 
   4   9   6       11.20       13.07      0.64 o 
   5   9   6       25.34       28.13      1.00 o 
   6   9   6       25.57       25.52      1.04 o 
   7   9   6        3.03        2.90      0.87 o 
   8   9   6        3.31        2.46      1.18 o 
   0  10   6      393.54      357.90      3.18 o 
   1  10   6       26.99       31.14      0.85 o 
   2  10   6       47.32       47.69      0.98 o 
   3  10   6       17.85       12.48      0.66 o 
   4  10   6       47.51       43.28      1.01 o 
   5  10   6       17.92       15.29      1.10 o 
   6  10   6       10.62        7.74      0.91 o 
   7  10   6        5.04        4.25      1.02 o 
   8  10   6        1.34        0.13      1.39 o 
   0  11   6       54.70       64.36      2.83 o 
   1  11   6       42.04       37.94      1.04 o 
   2  11   6      105.89       97.92      1.31 o 
   3  11   6       49.58       49.82      1.43 o 
   4  11   6       10.52        9.73      0.79 o 
   5  11   6        8.46        9.80      0.96 o 
   6  11   6       10.11       10.07      1.04 o 
   7  11   6        1.20        1.28      1.13 o 
   0  12   6        7.81        6.81      0.98 o 
   1  12   6       43.15       38.94      1.17 o 
   2  12   6       65.67       64.77      1.31 o 
   3  12   6       21.34       19.58      0.88 o 
   4  12   6       45.02       50.93      1.42 o 
   5  12   6        2.88        3.21      0.98 o 
   6  12   6        2.10        4.28      1.11 o 
   7  12   6       11.03       12.85      1.52 o 
   0  13   6        4.02        3.05      0.97 o 
   1  13   6       16.10       17.05      0.89 o 
   2  13   6       11.95       13.62      0.89 o 
   3  13   6       14.81       14.29      0.87 o 
   4  13   6       40.76       38.99      1.43 o 
   5  13   6       11.92       11.67      1.11 o 
   6  13   6       16.51       16.48      1.36 o 
   0  14   6        3.64        3.21      1.05 o 
   1  14   6       12.31       11.85      0.86 o 
   2  14   6        7.80        8.73      0.87 o 
   3  14   6        9.98       12.97      1.01 o 
   4  14   6        0.94        1.00      0.98 o 
   5  14   6       12.56       16.84      1.33 o 
   0  15   6       10.64       11.07      1.71 o 
   1  15   6       37.83       41.03      1.34 o 
   2  15   6       10.48       13.53      0.92 o 
   3  15   6       12.51       16.29      1.29 o 
   4  15   6        5.36        9.60      1.20 o 
   0  16   6       15.09       20.14      1.69 o 
   1  16   6       11.06       15.55      1.01 o 
   2  16   6       10.58       12.14      1.13 o 
   3  16   6       18.61       22.46      1.46 o 
   1   0   7     1674.98     1575.97     10.80 o 
   2   0   7       75.16       67.20      1.97 o 
   3   0   7        3.98        3.26      0.30 o 
   4   0   7       33.97       43.22      0.77 o 
   5   0   7        0.66        1.67      0.54 o 
   6   0   7       73.21       74.98      1.69 o 
   7   0   7        0.24       -0.81      0.81 o 
   8   0   7       16.47       12.80      1.77 o 
   9   0   7        2.38        3.96      1.73 o 
  10   0   7        0.13       -0.79      1.82 o 
   0   1   7      385.50      385.12      2.56 o 
   1   1   7      891.18      876.11      4.91 o 
   2   1   7      147.51      150.46      1.43 o 
   3   1   7      156.03      141.64      0.97 o 
   4   1   7       84.01       83.84      0.75 o 
   5   1   7       31.29       35.76      0.79 o 
   6   1   7        3.95        3.57      0.54 o 
   7   1   7       12.35       14.94      0.82 o 
   8   1   7        4.91        4.17      0.93 o 
   9   1   7       17.07       20.00      1.43 o 
  10   1   7        9.09       10.95      1.53 o 
   0   2   7      687.27      690.43      5.30 o 
   1   2   7     2045.32     2020.28     10.88 o 
   2   2   7      191.82      196.41      1.41 o 
   3   2   7      283.31      260.37      1.71 o 
   4   2   7       14.44       14.14      0.43 o 
   5   2   7        7.37        6.26      0.46 o 
   6   2   7        8.16        9.03      0.59 o 
   7   2   7       29.34       30.95      1.05 o 
   8   2   7        8.72        9.33      1.12 o 
   9   2   7       12.07       11.42      1.28 o 
  10   2   7        1.79        0.50      1.33 o 
   0   3   7       14.67       13.47      0.63 o 
   1   3   7       69.08       71.19      0.72 o 
   2   3   7        5.01        4.59      0.36 o 
   3   3   7      381.88      379.78      2.08 o 
   4   3   7       14.75       14.06      0.42 o 
   5   3   7       37.52       37.52      0.75 o 
   6   3   7        6.91        6.42      0.53 o 
   7   3   7       53.24       57.96      1.41 o 
   8   3   7        8.18        9.82      1.09 o 
   9   3   7        4.64        4.37      1.16 o 
   0   4   7     1149.74     1155.54     10.79 o 
   1   4   7     1570.41     1515.91      8.66 o 
   2   4   7      426.57      375.37      2.34 o 
   3   4   7      135.83      123.70      0.96 o 
   4   4   7      120.31      105.66      0.94 o 
   5   4   7       16.47       14.42      0.52 o 
   6   4   7       14.54       12.99      0.68 o 
   7   4   7       12.73       14.87      0.88 o 
   8   4   7       25.56       26.60      1.27 o 
   9   4   7        2.79        2.07      1.16 o 
   0   5   7      146.12      145.05      1.53 o 
   1   5   7      142.93      127.65      1.05 o 
   2   5   7       90.73       95.50      0.91 o 
   3   5   7      119.39      135.73      1.09 o 
   4   5   7       37.05       35.27      0.67 o 
   5   5   7      163.11      156.53      1.50 o 
   6   5   7       30.08       31.82      0.96 o 
   7   5   7       45.40       42.64      1.23 o 
   8   5   7        9.68        8.76      1.04 o 
   9   5   7        8.36        6.76      1.57 o 
   0   6   7       38.59       41.55      0.76 o 
   1   6   7      162.55      184.14      1.36 o 
   2   6   7      142.61      152.62      1.20 o 
   3   6   7      169.81      162.85      1.31 o 
   4   6   7       18.55       16.60      0.64 o 
   5   6   7      281.10      303.38      2.28 o 
   6   6   7       53.51       55.22      1.21 o 
   7   6   7       15.71       19.26      0.92 o 
   8   6   7        1.10        0.34      0.92 o 
   9   6   7        1.13       -0.92      1.24 o 
   0   7   7        2.39        1.04      0.38 o 
   1   7   7       25.47       28.66      0.55 o 
   2   7   7       84.96       88.32      0.89 o 
   3   7   7      435.60      438.80      2.83 o 
   4   7   7      173.76      188.26      1.64 o 
   5   7   7       28.86       30.24      0.83 o 
   6   7   7       26.38       24.41      0.94 o 
   7   7   7        0.26       -0.34      0.67 o 
   8   7   7        1.12       -0.28      0.97 o 
   9   7   7        1.34        0.36      1.43 o 
   0   8   7       69.92       61.21      1.14 o 
   1   8   7      575.49      547.52      3.41 o 
   2   8   7      109.11      105.74      1.26 o 
   3   8   7      347.98      339.71      2.33 o 
   4   8   7       10.74       12.80      0.63 o 
   5   8   7       31.65       34.03      1.01 o 
   6   8   7       18.27       16.17      0.91 o 
   7   8   7       30.50       33.25      1.27 o 
   8   8   7        1.59        1.53      1.10 o 
   0   9   7      580.14      571.59      4.43 o 
   1   9   7      434.07      443.57      2.90 o 
   2   9   7      209.45      210.55      1.80 o 
   3   9   7       88.45       81.81      1.17 o 
   4   9   7      171.72      170.38      1.84 o 
   5   9   7        2.02        2.69      0.67 o 
   6   9   7       14.14       13.20      1.02 o 
   7   9   7        0.15       -0.62      0.85 o 
   8   9   7        0.32       -0.61      1.20 o 
   0  10   7      117.63      124.67      1.87 o 
   1  10   7       26.64       29.20      0.79 o 
   2  10   7       63.40       67.10      1.10 o 
   3  10   7        1.33        2.50      0.54 o 
   4  10   7       27.12       24.67      0.91 o 
   5  10   7       32.30       31.08      1.17 o 
   6  10   7        8.38        9.13      0.98 o 
   7  10   7        2.52        1.04      0.95 o 
   8  10   7        4.64        3.87      1.35 o 
   0  11   7      153.60      161.96      2.38 o 
   1  11   7       32.18       36.23      0.95 o 
   2  11   7      193.55      195.47      1.86 o 
   3  11   7       12.47       14.70      0.71 o 
   4  11   7       10.30       11.14      0.92 o 
   5  11   7        6.79        5.34      0.91 o 
   6  11   7        6.08        6.83      1.07 o 
   7  11   7        7.78        6.68      1.15 o 
   0  12   7        0.44        0.20      0.93 o 
   1  12   7      109.64      121.70      1.64 o 
   2  12   7        9.45       11.34      0.78 o 
   3  12   7       11.14       12.55      0.78 o 
   4  12   7       23.99       24.00      1.23 o 
   5  12   7       18.24       19.23      1.30 o 
   6  12   7        4.78        6.38      1.14 o 
   7  12   7        1.00        1.07      1.26 o 
   0  13   7       19.91       20.08      1.29 o 
   1  13   7       52.26       47.16      1.29 o 
   2  13   7       14.25       14.90      0.86 o 
   3  13   7        1.25        0.61      0.65 o 
   4  13   7       28.29       32.89      1.36 o 
   5  13   7        1.28        1.96      0.97 o 
   6  13   7       13.41       12.74      1.54 o 
   0  14   7        0.85        0.33      0.98 o 
   1  14   7        3.62        5.45      0.75 o 
   2  14   7       10.19       11.92      0.90 o 
   3  14   7       57.30       65.92      1.84 o 
   4  14   7        5.16        6.18      1.04 o 
   5  14   7        3.65        5.25      1.17 o 
   0  15   7       19.11       18.12      1.38 o 
   1  15   7       12.00       11.88      0.95 o 
   2  15   7        3.28        4.84      0.88 o 
   3  15   7        2.99        2.99      1.12 o 
   4  15   7       23.16       27.90      1.53 o 
   0  16   7        5.36        8.50      2.40 o 
   1  16   7        4.41        6.93      1.05 o 
   2  16   7        1.24        4.09      0.94 o 
   0   0   8      106.96       95.93      1.37 o 
   1   0   8        1.45        1.00      0.22 o 
   2   0   8       10.97        8.67      0.67 o 
   3   0   8      101.56       98.33      1.25 o 
   4   0   8       12.88       10.68      0.47 o 
   5   0   8       23.14       25.28      0.88 o 
   6   0   8        5.19        7.89      0.79 o 
   7   0   8        1.04        1.83      0.91 o 
   8   0   8        8.34        4.78      1.36 o 
   9   0   8        2.43        0.63      1.67 o 
  10   0   8        0.30       -1.58      1.91 o 
   0   1   8     1330.31     1298.61      7.53 o 
   1   1   8       37.38       38.47      0.46 o 
   2   1   8      248.81      245.63      2.11 o 
   3   1   8      172.49      179.10      1.21 o 
   4   1   8       17.77       20.82      0.56 o 
   5   1   8      171.66      183.44      1.56 o 
   6   1   8        5.96        5.70      0.56 o 
   7   1   8       64.32       74.23      1.31 o 
   8   1   8        1.82        2.03      0.99 o 
   9   1   8       48.59       52.36      1.95 o 
  10   1   8        2.52        3.43      1.41 o 
   0   2   8       92.41       84.21      1.12 o 
   1   2   8      148.18      165.16      1.29 o 
   2   2   8       51.03       52.69      0.64 o 
   3   2   8      374.51      358.95      2.43 o 
   4   2   8       44.81       43.72      0.72 o 
   5   2   8       42.22       39.49      0.83 o 
   6   2   8        6.32        5.21      0.55 o 
   7   2   8        1.89        1.58      0.69 o 
   8   2   8        2.15        2.92      0.93 o 
   9   2   8        6.17        4.94      1.31 o 
  10   2   8        0.59        1.68      1.36 o 
   0   3   8      151.01      134.51      1.43 o 
   1   3   8       65.72       73.93      0.77 o 
   2   3   8       33.97       32.45      0.54 o 
   3   3   8       31.14       26.66      0.45 o 
   4   3   8       11.10       16.75      0.46 o 
   5   3   8       39.46       38.81      0.80 o 
   6   3   8        1.24        1.93      0.49 o 
   7   3   8       59.09       65.34      1.63 o 
   8   3   8       13.48       15.80      1.10 o 
   9   3   8       16.90       19.20      1.38 o 
   0   4   8      217.17      249.26      2.60 o 
   1   4   8      175.50      164.77      1.69 o 
   2   4   8      158.10      139.25      1.14 o 
   3   4   8       17.27       13.65      0.48 o 
   4   4   8       66.85       70.91      0.83 o 
   5   4   8       28.76       30.49      0.72 o 
   6   4   8       45.85       48.30      1.00 o 
   7   4   8       82.60       84.91      1.57 o 
   8   4   8       11.23       12.81      1.07 o 
   9   4   8       21.15       16.21      1.42 o 
   0   5   8       65.66       52.44      0.91 o 
   1   5   8       21.65       23.98      0.44 o 
   2   5   8       50.60       67.91      0.81 o 
   3   5   8        7.71        9.81      0.37 o 
   4   5   8       46.74       46.37      0.79 o 
   5   5   8       98.67      100.50      1.23 o 
   6   5   8      131.57      142.71      1.71 o 
   7   5   8       39.33       40.88      1.22 o 
   8   5   8       28.91       30.28      1.35 o 
   9   5   8        1.05       -0.76      1.11 o 
   0   6   8      120.73      137.60      1.57 o 
   1   6   8       66.38       60.74      0.75 o 
   2   6   8       11.18       10.33      0.40 o 
   3   6   8      146.32      127.61      1.14 o 
   4   6   8      150.86      136.58      1.40 o 
   5   6   8      118.84      118.52      1.38 o 
   6   6   8       53.20       54.61      1.21 o 
   7   6   8       28.90       28.17      1.11 o 
   8   6   8        0.43        0.56      0.84 o 
   9   6   8        1.24        1.39      1.28 o 
   0   7   8       18.09       24.08      1.11 o 
   1   7   8       16.55       19.82      0.57 o 
   2   7   8      124.20      118.13      1.21 o 
   3   7   8       60.97       57.15      0.99 o 
   4   7   8      291.61      284.40      2.24 o 
   5   7   8       36.91       34.75      0.89 o 
   6   7   8       51.30       54.47      1.39 o 
   7   7   8        6.07        7.44      0.83 o 
   8   7   8       15.69       16.27      1.27 o 
   9   7   8        1.54        3.81      1.50 o 
   0   8   8      159.43      147.07      1.76 o 
   1   8   8       74.13       72.37      1.06 o 
   2   8   8      622.67      603.92      3.96 o 
   3   8   8      111.04      113.41      1.40 o 
   4   8   8      436.76      452.41      3.14 o 
   5   8   8       77.77       80.37      1.28 o 
   6   8   8       40.54       44.16      1.25 o 
   7   8   8        1.07        0.24      0.78 o 
   8   8   8        6.63        4.80      1.10 o 
   0   9   8        1.50        5.42      0.62 o 
   1   9   8        7.43        8.82      0.54 o 
   2   9   8      506.53      492.48      3.20 o 
   3   9   8       18.17       18.42      0.77 o 
   4   9   8       76.88       77.22      1.37 o 
   5   9   8        4.41        6.97      0.76 o 
   6   9   8        9.72       10.02      0.97 o 
   7   9   8        1.33        0.43      0.88 o 
   8   9   8        2.02        0.89      1.24 o 
   0  10   8     1126.88     1154.48      8.76 o 
   1  10   8      125.32      127.19      2.50 o 
   2  10   8      507.33      514.63      3.59 o 
   3  10   8       46.60       49.19      1.13 o 
   4  10   8       43.85       42.08      1.30 o 
   5  10   8        0.29        0.36      0.70 o 
   6  10   8       33.84       36.61      1.73 o 
   7  10   8        3.01        2.51      0.97 o 
   8  10   8        1.82       -0.57      1.27 o 
   0  11   8     1416.78     1400.32     15.93 o 
   1  11   8        6.88        5.65      0.85 o 
   2  11   8      325.80      323.70      2.75 o 
   3  11   8       22.15       22.40      0.88 o 
   4  11   8       48.32       47.49      1.25 o 
   5  11   8        2.74        3.02      0.82 o 
   6  11   8        5.54        3.18      1.02 o 
   7  11   8        5.54        6.60      1.18 o 
   0  12   8        3.95        5.02      0.91 o 
   1  12   8       37.29       38.30      1.07 o 
   2  12   8       71.54       78.77      1.39 o 
   3  12   8       30.23       29.10      1.06 o 
   4  12   8       15.91       14.70      1.09 o 
   5  12   8        3.60        2.50      0.92 o 
   6  12   8        7.96        9.65      1.18 o 
   0  13   8      106.89       99.74      2.79 o 
   1  13   8        1.74        1.91      0.64 o 
   2  13   8      195.90      189.36      2.18 o 
   3  13   8        5.96        6.91      0.92 o 
   4  13   8       41.80       45.88      1.78 o 
   5  13   8       31.52       36.47      1.60 o 
   6  13   8        8.60       10.88      1.36 o 
   0  14   8        1.46       -0.68      0.89 o 
   1  14   8        0.25       -0.65      0.65 o 
   2  14   8       22.89       23.75      1.09 o 
   3  14   8        3.12        3.29      0.93 o 
   4  14   8       48.89       51.41      1.78 o 
   5  14   8        2.71        2.14      1.06 o 
   0  15   8       10.77       11.33      1.61 o 
   1  15   8        0.13        0.36      0.85 o 
   2  15   8        5.53        6.50      0.92 o 
   3  15   8        1.58        2.34      0.97 o 
   4  15   8       18.42       20.92      1.44 o 
   0  16   8       13.49       18.90      1.90 o 
   1  16   8        0.18        2.77      1.09 o 
   2  16   8       18.71       22.93      1.38 o 
   1   0   9     2495.28     2479.31     18.19 o 
   2   0   9       11.58       10.35      0.56 o 
   3   0   9      133.90      138.02      1.76 o 
   4   0   9        0.01       -0.14      0.33 o 
   5   0   9       85.05       95.07      1.51 o 
   6   0   9       85.07       91.63      1.76 o 
   7   0   9        0.01       -0.91      0.91 o 
   8   0   9        1.08        0.55      1.66 o 
   9   0   9        0.61        0.37      1.68 o 
  10   0   9        2.87        0.60      2.07 o 
   0   1   9      618.82      624.29      4.29 o 
   1   1   9     1173.30     1210.84      6.45 o 
   2   1   9      260.57      272.59      2.20 o 
   3   1   9     1371.75     1281.00      6.04 o 
   4   1   9      512.53      513.14      2.78 o 
   5   1   9      130.12      119.78      1.31 o 
   6   1   9      136.56      142.44      1.94 o 
   7   1   9        4.09        4.24      0.64 o 
   8   1   9       56.97       59.11      1.84 o 
   9   1   9        0.95        0.66      1.20 o 
  10   1   9       26.31       26.90      2.66 o 
   0   2   9      158.76      169.52      1.67 o 
   1   2   9     4459.80     4497.61     28.81 o 
   2   2   9      126.00      129.77      1.16 o 
   3   2   9      120.85      119.32      1.10 o 
   4   2   9       50.68       47.53      0.78 o 
   5   2   9        7.28        5.34      0.47 o 
   6   2   9       30.69       29.77      0.97 o 
   7   2   9       10.53       10.14      0.82 o 
   8   2   9       13.77       16.52      1.20 o 
   9   2   9        0.37       -0.98      1.09 o 
   0   3   9      494.69      504.96      4.38 o 
   1   3   9     1260.01     1339.72      8.16 o 
   2   3   9      211.75      224.33      1.80 o 
   3   3   9      140.05      132.45      1.00 o 
   4   3   9      103.45      114.28      1.03 o 
   5   3   9      132.13      127.04      1.47 o 
   6   3   9      118.05      124.82      1.49 o 
   7   3   9       31.96       33.77      1.35 o 
   8   3   9       64.39       66.42      1.68 o 
   9   3   9        2.73        2.24      1.10 o 
   0   4   9       72.56       70.99      1.28 o 
   1   4   9     2945.10     3033.04     15.70 o 
   2   4   9      150.19      177.18      1.36 o 
   3   4   9      447.91      449.15      2.56 o 
   4   4   9       22.82       25.36      0.57 o 
   5   4   9       75.13       75.33      1.01 o 
   6   4   9       21.63       22.74      0.78 o 
   7   4   9       21.52       22.14      0.99 o 
   8   4   9        4.25        5.08      0.96 o 
   9   4   9        2.33        1.04      1.06 o 
   0   5   9      697.44      753.90      6.11 o 
   1   5   9      255.83      262.44      1.99 o 
   2   5   9       10.95       15.96      0.48 o 
   3   5   9      149.69      175.89      1.34 o 
   4   5   9       90.47       85.79      1.03 o 
   5   5   9       35.03       35.41      0.84 o 
   6   5   9      107.15      107.20      1.64 o 
   7   5   9        8.27        8.36      0.83 o 
   8   5   9       21.15       20.91      1.22 o 
   9   5   9        4.10        4.29      1.21 o 
   0   6   9       35.06       33.21      1.16 o 
   1   6   9      275.56      298.46      1.90 o 
   2   6   9       30.44       26.46      0.61 o 
   3   6   9      250.83      230.22      1.67 o 
   4   6   9       80.62       72.08      1.14 o 
   5   6   9      116.19      118.03      1.37 o 
   6   6   9       46.85       48.00      1.18 o 
   7   6   9       20.83       20.75      1.01 o 
   8   6   9       21.36       18.58      1.14 o 
   9   6   9        3.68        1.64      1.82 o 
   0   7   9        0.75        0.55      0.48 o 
   1   7   9       65.45       53.85      0.82 o 
   2   7   9      109.00      102.57      1.18 o 
   3   7   9      497.07      482.70      3.25 o 
   4   7   9      150.52      150.16      1.64 o 
   5   7   9      143.58      149.26      2.01 o 
   6   7   9       70.26       67.15      1.38 o 
   7   7   9       25.61       26.53      1.15 o 
   8   7   9       11.00       10.25      1.25 o 
   9   7   9        3.73        2.07      1.34 o 
   0   8   9       43.17       39.65      1.17 o 
   1   8   9      233.35      224.47      1.98 o 
   2   8   9       55.27       53.24      1.05 o 
   3   8   9      178.80      177.20      1.77 o 
   4   8   9       90.60       91.74      1.45 o 
   5   8   9       24.77       27.66      0.96 o 
   6   8   9       10.62       10.84      0.84 o 
   7   8   9        0.03        0.20      0.78 o 
   8   8   9        3.50        2.48      1.22 o 
   0   9   9      221.49      213.82      2.68 o 
   1   9   9      845.66      828.98      4.81 o 
   2   9   9      249.50      232.87      2.07 o 
   3   9   9      130.48      129.57      1.57 o 
   4   9   9       85.62       83.90      1.44 o 
   5   9   9       41.91       41.79      1.20 o 
   6   9   9       26.27       27.55      1.18 o 
   7   9   9       12.92       12.56      1.13 o 
   8   9   9        6.15        6.26      1.25 o 
   0  10   9       17.65       19.72      1.14 o 
   1  10   9      449.47      462.11      2.92 o 
   2  10   9        4.72        5.02      0.63 o 
   3  10   9      168.31      173.32      1.87 o 
   4  10   9        0.11        0.45      0.64 o 
   5  10   9       35.41       36.19      1.17 o 
   6  10   9        6.65        7.00      0.95 o 
   7  10   9       13.58       13.20      1.16 o 
   8  10   9        1.60        1.61      2.27 o 
   0  11   9       42.12       46.37      2.18 o 
   1  11   9       60.79       58.17      1.96 o 
   2  11   9       36.36       35.12      1.16 o 
   3  11   9       49.80       51.14      1.42 o 
   4  11   9       24.71       26.77      1.04 o 
   5  11   9        3.90        3.60      0.84 o 
   6  11   9        7.60        6.87      1.05 o 
   7  11   9        3.12        2.81      1.09 o 
   0  12   9        0.01        0.77      0.74 o 
   1  12   9      111.98      117.64      1.35 o 
   2  12   9        9.31        7.61      0.76 o 
   3  12   9       26.80       27.68      1.04 o 
   4  12   9        4.29        4.85      0.96 o 
   5  12   9       16.47       16.45      1.14 o 
   6  12   9        3.33        2.75      1.09 o 
   0  13   9        1.78        1.11      0.82 o 
   1  13   9       27.21       24.79      1.03 o 
   2  13   9        8.78        9.56      0.84 o 
   3  13   9        8.76       10.68      0.97 o 
   4  13   9       16.53       16.26      1.76 o 
   5  13   9        4.45        3.30      1.08 o 
   6  13   9        7.70        8.57      1.36 o 
   0  14   9        0.06        1.11      1.18 o 
   1  14   9        1.45        1.24      0.81 o 
   2  14   9        3.22        3.90      0.79 o 
   3  14   9       31.15       30.39      1.26 o 
   4  14   9        6.42        9.24      1.29 o 
   5  14   9        3.92        3.85      1.09 o 
   0  15   9        1.65        1.21      1.31 o 
   1  15   9       22.27       21.11      1.35 o 
   2  15   9       13.48       14.48      1.17 o 
   3  15   9        3.73        3.54      0.99 o 
   4  15   9        8.92        9.94      1.28 o 
   0  16   9       21.85       26.85      3.13 o 
   1  16   9        6.05        6.62      1.19 o 
   2  16   9        9.25       13.84      1.24 o 
   0   0  10       86.36      108.37      1.55 o 
   1   0  10        3.56        4.43      0.40 o 
   2   0  10      101.99      106.18      1.07 o 
   3   0  10        6.49        5.57      0.48 o 
   4   0  10       65.81       73.27      1.11 o 
   5   0  10       96.29       98.20      1.54 o 
   6   0  10        4.73        5.83      0.80 o 
   7   0  10       53.33       52.79      2.71 o 
   8   0  10        3.77        3.04      1.51 o 
   9   0  10        1.39        0.86      1.67 o 
   0   1  10       22.34       26.78      0.53 o 
   1   1  10       12.21       11.61      0.30 o 
   2   1  10       64.31       67.20      0.83 o 
   3   1  10      405.03      435.14      2.67 o 
   4   1  10       96.46      102.34      0.90 o 
   5   1  10      391.93      399.93      2.67 o 
   6   1  10       77.66       80.46      1.21 o 
   7   1  10       65.63       62.17      1.26 o 
   8   1  10       12.93       12.09      1.21 o 
   9   1  10       24.53       24.29      1.72 o 
   0   2  10      112.34      129.93      2.33 o 
   1   2  10      519.50      563.15      3.68 o 
   2   2  10      299.34      317.17      2.44 o 
   3   2  10      425.52      442.40      2.75 o 
   4   2  10      465.69      447.57      2.62 o 
   5   2  10        9.79       10.10      0.57 o 
   6   2  10       42.08       45.73      1.52 o 
   7   2  10        0.28       -0.06      0.61 o 
   8   2  10        1.36        1.38      0.86 o 
   9   2  10        8.59        7.92      1.26 o 
   0   3  10     1021.03     1186.48     10.79 o 
   1   3  10      986.08     1099.10      6.39 o 
   2   3  10     1934.52     2152.91     13.82 o 
   3   3  10      710.69      767.27      4.28 o 
   4   3  10      251.89      284.66      2.17 o 
   5   3  10       40.69       39.34      0.82 o 
   6   3  10       19.83       18.73      0.78 o 
   7   3  10      112.97      114.35      1.90 o 
   8   3  10        0.50        2.69      0.91 o 
   9   3  10        6.35        5.19      1.12 o 
   0   4  10     3620.83     3660.36     23.06 o 
   1   4  10     1269.47     1334.77      6.96 o 
   2   4  10      625.28      654.98      4.20 o 
   3   4  10       22.88       21.80      0.49 o 
   4   4  10       20.97       21.89      0.65 o 
   5   4  10       89.61       91.10      1.24 o 
   6   4  10       13.58       15.42      0.71 o 
   7   4  10       14.88       15.53      0.93 o 
   8   4  10        4.41        3.66      0.92 o 
   9   4  10       16.35       15.08      1.33 o 
   0   5  10     2166.70     2424.51     18.03 o 
   1   5  10      473.83      514.61      3.18 o 
   2   5  10      385.97      427.83      2.97 o 
   3   5  10       61.80       62.35      0.89 o 
   4   5  10      109.40      114.49      1.26 o 
   5   5  10      176.58      171.44      1.62 o 
   6   5  10       33.25       32.98      0.92 o 
   7   5  10       37.11       34.03      1.18 o 
   8   5  10        5.07        5.23      0.94 o 
   9   5  10        1.40       -0.07      1.07 o 
   0   6  10      207.15      234.72      2.46 o 
   1   6  10      243.63      275.69      1.82 o 
   2   6  10      669.76      661.04      4.10 o 
   3   6  10      238.96      239.74      1.84 o 
   4   6  10      127.00      122.77      1.44 o 
   5   6  10      109.35      109.43      1.36 o 
   6   6  10       37.58       39.67      1.11 o 
   7   6  10        3.51        2.53      0.78 o 
   8   6  10       10.57        9.53      1.03 o 
   9   6  10        0.52       -0.33      1.42 o 
   0   7  10       86.10       76.01      1.26 o 
   1   7  10       14.92       17.91      0.64 o 
   2   7  10       37.52       48.38      1.12 o 
   3   7  10      138.87      136.54      1.45 o 
   4   7  10       25.60       26.48      0.84 o 
   5   7  10       23.05       23.98      0.84 o 
   6   7  10       22.79       21.86      0.99 o 
   7   7  10        0.01        0.20      0.79 o 
   8   7  10        2.43        0.63      0.98 o 
   9   7  10        0.67        0.58      1.33 o 
   0   8  10      118.89      111.82      2.22 o 
   1   8  10      363.80      353.79      2.93 o 
   2   8  10       74.38       66.66      1.23 o 
   3   8  10      278.97      276.82      2.32 o 
   4   8  10      157.75      159.48      1.93 o 
   5   8  10       51.34       54.58      1.26 o 
   6   8  10       40.95       39.06      1.27 o 
   7   8  10        4.97        5.14      0.86 o 
   8   8  10        6.47        4.88      1.10 o 
   0   9  10       52.33       47.33      1.43 o 
   1   9  10       21.04       23.59      0.68 o 
   2   9  10      334.69      330.76      2.60 o 
   3   9  10      100.84      111.85      1.47 o 
   4   9  10      219.56      210.48      2.21 o 
   5   9  10       11.11        9.02      0.80 o 
   6   9  10       37.21       35.28      1.28 o 
   7   9  10        0.68        1.78      0.93 o 
   8   9  10        3.69        4.02      1.22 o 
   0  10  10       15.19       12.56      1.25 o 
   1  10  10      109.71      118.33      1.41 o 
   2  10  10      102.93       96.29      1.42 o 
   3  10  10       23.58       23.57      0.88 o 
   4  10  10       12.13       12.19      0.82 o 
   5  10  10       14.76       14.16      0.92 o 
   6  10  10        2.45        2.70      0.91 o 
   7  10  10       13.39       12.34      1.15 o 
   0  11  10      277.82      278.96      3.20 o 
   1  11  10       60.57       59.73      1.09 o 
   2  11  10       69.06       64.49      1.18 o 
   3  11  10        0.13        0.29      0.59 o 
   4  11  10       16.12       16.17      0.91 o 
   5  11  10        4.35        4.88      0.86 o 
   6  11  10       10.52        7.86      1.05 o 
   7  11  10        1.22        1.11      1.08 o 
   0  12  10       23.61       19.26      1.60 o 
   1  12  10        9.49        9.22      0.72 o 
   2  12  10        6.22        8.78      0.70 o 
   3  12  10       26.06       24.64      1.02 o 
   4  12  10        0.07       -0.78      0.79 o 
   5  12  10       12.48       13.47      1.10 o 
   6  12  10        9.04        8.63      1.20 o 
   0  13  10       39.78       37.10      1.92 o 
   1  13  10        9.38        9.27      0.89 o 
   2  13  10       51.52       51.63      1.92 o 
   3  13  10        0.87        0.62      0.78 o 
   4  13  10        1.18        1.55      1.11 o 
   5  13  10        6.43        5.14      1.36 o 
   6  13  10        0.08       -0.48      1.14 o 
   0  14  10        0.57        0.12      1.20 o 
   1  14  10        6.60        4.65      0.96 o 
   2  14  10       17.20       15.81      1.13 o 
   3  14  10        0.40       -0.20      0.95 o 
   4  14  10       23.65       24.96      1.54 o 
   5  14  10        1.36        0.84      1.11 o 
   0  15  10        0.84       -1.23      1.23 o 
   1  15  10        2.47        1.41      1.01 o 
   2  15  10        3.06        1.74      0.97 o 
   3  15  10        6.70        5.14      1.22 o 
   4  15  10        9.70        9.36      1.25 o 
   0  16  10        0.87       -0.57      2.02 o 
   1  16  10        7.66        9.43      1.23 o 
   2  16  10        1.72        1.29      1.05 o 
   1   0  11      100.66      104.69      1.50 o 
   2   0  11      298.64      299.85      2.31 o 
   3   0  11      382.36      352.42      3.48 o 
   4   0  11      759.04      747.26      5.20 o 
   5   0  11      191.98      204.04      2.18 o 
   6   0  11      106.79      111.96      1.82 o 
   7   0  11       10.50       10.22      1.08 o 
   8   0  11        1.15       -1.39      1.43 o 
   9   0  11        3.50        2.26      1.78 o 
   0   1  11       33.51       35.96      1.15 o 
   1   1  11      345.64      355.31      4.03 o 
   2   1  11     2147.79     2261.84     11.46 o 
   3   1  11      461.60      466.66     21.03 o 
   4   1  11      504.32      565.89      2.99 o 
   5   1  11       10.24        9.53      0.53 o 
   6   1  11       75.45       75.53      1.26 o 
   7   1  11        1.94        1.75      0.67 o 
   8   1  11        3.46        3.72      0.98 o 
   9   1  11        0.71        0.78      1.25 o 
   0   2  11      509.48      487.00      8.16 o 
   1   2  11      373.79      405.98      2.60 o 
   2   2  11      123.46      145.31      2.61 o 
   3   2  11       48.91       41.20      0.64 o 
   4   2  11      439.29      463.20      2.72 o 
   5   2  11        9.56       10.03      0.62 o 
   6   2  11       85.36       86.81      1.35 o 
   7   2  11       33.87       33.45      1.06 o 
   8   2  11       26.47       26.48      1.27 o 
   9   2  11       10.58        9.68      1.34 o 
   0   3  11     2114.13     2237.36     14.34 o 
   1   3  11       38.02       37.93      0.63 o 
   2   3  11      352.17      366.34      2.61 o 
   3   3  11       29.70       37.64      1.09 o 
   4   3  11       31.29       38.35      0.80 o 
   5   3  11       54.65       53.48      0.97 o 
   6   3  11       55.13       58.09      1.12 o 
   7   3  11        5.79        7.89      0.80 o 
   8   3  11       49.87       52.49      2.06 o 
   9   3  11       13.34       10.81      1.37 o 
   0   4  11      199.03      255.94      2.10 o 
   1   4  11       99.88      115.29      1.06 o 
   2   4  11     1210.89     1332.36      8.03 o 
   3   4  11        9.08        8.23      0.42 o 
   4   4  11        7.14        9.11      0.50 o 
   5   4  11        9.47       10.65      0.59 o 
   6   4  11       74.91       78.43      1.27 o 
   7   4  11       53.48       52.35      1.37 o 
   8   4  11       17.81       17.94      1.10 o 
   9   4  11        3.17        1.52      1.12 o 
   0   5  11     1067.47     1284.81      9.31 o 
   1   5  11      330.03      406.74      2.51 o 
   2   5  11      143.39      128.42      1.39 o 
   3   5  11        3.55        7.13      0.40 o 
   4   5  11        1.50        1.82      0.44 o 
   5   5  11       21.13       23.15      0.90 o 
   6   5  11       34.10       37.44      0.97 o 
   7   5  11       10.45       10.97      0.89 o 
   8   5  11        1.21        0.75      0.85 o 
   9   5  11        0.25       -1.03      1.03 o 
   0   6  11      113.94      155.11      1.96 o 
   1   6  11       97.92       92.66      0.98 o 
   2   6  11        2.68        2.95      0.37 o 
   3   6  11       42.10       44.14      0.93 o 
   4   6  11      293.84      274.92      2.28 o 
   5   6  11       35.99       32.85      0.90 o 
   6   6  11       10.81        9.83      0.72 o 
   7   6  11        1.40        0.21      0.72 o 
   8   6  11        2.51        2.48      0.96 o 
   9   6  11        1.71       -0.66      1.08 o 
   0   7  11       22.93       23.84      1.99 o 
   1   7  11      132.65      136.13      1.42 o 
   2   7  11      343.95      364.09      2.99 o 
   3   7  11      133.17      134.22      1.58 o 
   4   7  11        8.68        9.11      0.65 o 
   5   7  11       24.10       24.06      0.87 o 
   6   7  11       13.44       14.71      0.90 o 
   7   7  11        3.80        3.21      0.86 o 
   8   7  11        2.86        1.80      0.92 o 
   0   8  11       14.31       12.50      0.84 o 
   1   8  11       18.50       15.05      0.68 o 
   2   8  11       24.97       26.46      0.79 o 
   3   8  11      100.63       94.49      2.06 o 
   4   8  11       74.63       79.23      1.42 o 
   5   8  11       32.07       33.73      1.08 o 
   6   8  11        4.00        4.48      1.08 o 
   7   8  11        8.01        6.89      0.95 o 
   8   8  11        1.09        1.95      1.07 o 
   0   9  11       13.75       10.54      0.89 o 
   1   9  11       43.28       38.90      0.95 o 
   2   9  11        2.92        2.18      0.56 o 
   3   9  11       28.56       28.93      0.95 o 
   4   9  11       12.90       14.30      0.83 o 
   5   9  11       29.82       27.66      1.05 o 
   6   9  11       24.60       25.92      1.19 o 
   7   9  11        6.25        6.26      1.02 o 
   8   9  11       10.02       10.62      1.28 o 
   0  10  11      111.44      112.49      2.09 o 
   1  10  11        7.72        8.39      0.66 o 
   2  10  11      101.66       98.82      1.30 o 
   3  10  11        6.69        4.15      0.63 o 
   4  10  11       31.99       30.66      1.07 o 
   5  10  11        0.41       -0.19      0.73 o 
   6  10  11       20.60       21.91      1.22 o 
   7  10  11        3.16        2.36      1.01 o 
   0  11  11       97.93       89.60      1.93 o 
   1  11  11        9.39        9.58      0.71 o 
   2  11  11        0.81        0.44      0.65 o 
   3  11  11        7.23        6.16      0.70 o 
   4  11  11       14.12       15.14      0.92 o 
   5  11  11        5.75        4.41      0.87 o 
   6  11  11        3.57        4.86      1.00 o 
   7  11  11        3.12        1.95      1.04 o 
   0  12  11      111.37      107.48      2.39 o 
   1  12  11        6.17        8.12      0.72 o 
   2  12  11       74.24       75.28      1.61 o 
   3  12  11        6.82        9.24      0.74 o 
   4  12  11        6.55        6.90      0.90 o 
   5  12  11        2.14        1.41      0.93 o 
   6  12  11        1.42       -1.01      1.01 o 
   0  13  11        9.68       11.10      1.41 o 
   1  13  11        1.45        0.32      0.76 o 
   2  13  11       11.18       10.79      1.09 o 
   3  13  11        1.69        1.48      0.90 o 
   4  13  11        3.61        6.01      1.22 o 
   5  13  11        0.21       -0.59      0.99 o 
   0  14  11        0.03       -0.45      1.15 o 
   1  14  11        3.88        1.90      0.95 o 
   2  14  11        4.41        3.02      0.90 o 
   3  14  11        5.13        5.21      1.08 o 
   4  14  11        7.39        6.83      1.21 o 
   5  14  11        1.47        0.53      1.20 o 
   0  15  11        2.36        1.19      1.34 o 
   1  15  11        0.18       -0.90      0.90 o 
   2  15  11        3.33        2.94      0.98 o 
   3  15  11        0.12        1.29      1.12 o 
   0  16  11        1.26       -0.27      1.71 o 
   1  16  11        3.83        2.85      1.11 o 
   0   0  12      174.46      194.43      4.83 o 
   1   0  12      412.83      424.34      3.46 o 
   2   0  12       74.85       74.40      1.07 o 
   3   0  12      644.80      651.85      5.44 o 
   4   0  12      327.46      312.15      3.50 o 
   5   0  12      493.85      542.33      5.68 o 
   6   0  12        0.06        0.92      0.68 o 
   7   0  12       92.69       91.71      2.13 o 
   8   0  12        3.39        4.43      1.61 o 
   9   0  12       22.55       21.69      3.07 o 
   0   1  12        1.10       -0.30      0.30 o 
   1   1  12     1821.75     1949.22      9.56 o 
   2   1  12      132.55      135.35      1.25 o 
   3   1  12      686.26      735.33      5.29 o 
   4   1  12      135.95      142.56      1.40 o 
   5   1  12       29.98       34.24      0.79 o 
   6   1  12       57.21       51.88      1.41 o 
   7   1  12        5.40        4.26      0.74 o 
   8   1  12       29.24       30.21      1.32 o 
   9   1  12        0.13       -1.18      1.18 o 
   0   2  12       51.02       49.85      0.82 o 
   1   2  12     3428.45     3658.38     16.39 o 
   2   2  12      329.46      324.30      3.42 o 
   3   2  12     1342.67     1467.96      7.17 o 
   4   2  12       13.45       16.43      0.61 o 
   5   2  12      160.93      169.03      1.50 o 
   6   2  12       84.79       86.68      1.31 o 
   7   2  12       73.53       78.49      1.45 o 
   8   2  12       13.12       13.69      1.11 o 
   9   2  12       14.19       12.81      1.53 o 
   0   3  12       30.28       34.61      0.89 o 
   1   3  12      225.30      249.97      2.00 o 
   2   3  12       77.03       85.43      1.02 o 
   3   3  12      295.27      345.68      3.12 o 
   4   3  12       79.69       83.24      1.18 o 
   5   3  12      295.08      319.41      2.36 o 
   6   3  12       98.58       97.97      1.76 o 
   7   3  12        7.00        9.93      0.80 o 
   8   3  12       23.92       20.54      1.23 o 
   9   3  12        1.41        0.38      1.06 o 
   0   4  12       47.80       49.87      0.79 o 
   1   4  12     3666.06     4072.34     19.43 o 
   2   4  12      240.40      242.21      1.92 o 
   3   4  12      648.04      689.14      4.06 o 
   4   4  12      112.33      114.48      1.55 o 
   5   4  12       61.82       62.28      1.05 o 
   6   4  12       10.52       11.91      0.74 o 
   7   4  12       14.34       12.57      0.91 o 
   8   4  12        4.11        5.38      0.92 o 
   9   4  12        0.93       -0.89      1.03 o 
   0   5  12       19.32       24.97      0.81 o 
   1   5  12       48.87       61.62      0.75 o 
   2   5  12       16.54       20.23      0.69 o 
   3   5  12      273.79      273.76      2.44 o 
   4   5  12       93.58       91.29      1.25 o 
   5   5  12        2.31        2.53      0.57 o 
   6   5  12        1.52        0.90      0.55 o 
   7   5  12       17.42       18.23      0.99 o 
   8   5  12        7.55        5.65      0.89 o 
   9   5  12        2.83        2.20      1.11 o 
   0   6  12       10.66       10.08      0.58 o 
   1   6  12     1001.97     1028.73      5.65 o 
   2   6  12      185.23      183.41      2.00 o 
   3   6  12      300.05      311.35      2.57 o 
   4   6  12       17.31       19.72      0.75 o 
   5   6  12       16.08       15.96      0.77 o 
   6   6  12       31.78       30.71      0.93 o 
   7   6  12        5.30        4.16      0.85 o 
   8   6  12        6.77        6.43      0.99 o 
   9   6  12        1.13        0.84      1.13 o 
   0   7  12        0.53        0.55      0.58 o 
   1   7  12      166.32      172.80      1.90 o 
   2   7  12        4.05        4.55      0.55 o 
   3   7  12      286.53      289.53      2.48 o 
   4   7  12       36.30       36.80      0.98 o 
   5   7  12       78.00       76.28      1.52 o 
   6   7  12       24.07       24.47      1.04 o 
   7   7  12       11.55       11.45      0.99 o 
   8   7  12        5.60        3.86      0.99 o 
   0   8  12      119.71      110.42      3.23 o 
   1   8  12      293.26      287.05      2.40 o 
   2   8  12       28.05       25.25      0.83 o 
   3   8  12        0.89        0.20      0.55 o 
   4   8  12       54.26       54.99      1.45 o 
   5   8  12       12.33       13.95      0.83 o 
   6   8  12        8.19        8.62      0.92 o 
   7   8  12        0.11       -0.14      0.92 o 
   8   8  12        0.76        0.87      1.06 o 
   0   9  12       37.77       36.69      1.33 o 
   1   9  12      114.62      106.20      1.35 o 
   2   9  12       75.09       68.53      1.20 o 
   3   9  12       38.11       41.13      1.10 o 
   4   9  12       12.90       10.27      0.77 o 
   5   9  12       44.74       45.27      1.26 o 
   6   9  12        1.17        1.45      0.81 o 
   7   9  12        9.32       11.35      1.05 o 
   8   9  12        2.36        2.01      1.12 o 
   0  10  12        1.27       -0.78      0.78 o 
   1  10  12       39.27       35.00      1.02 o 
   2  10  12       39.67       36.95      1.06 o 
   3  10  12       26.39       25.54      0.95 o 
   4  10  12       37.31       37.23      1.14 o 
   5  10  12        7.09        6.36      0.85 o 
   6  10  12       20.82       20.66      1.16 o 
   7  10  12        0.37       -0.16      0.97 o 
   0  11  12        9.04        9.31      0.99 o 
   1  11  12       51.75       48.86      1.14 o 
   2  11  12        1.81        3.10      0.67 o 
   3  11  12       53.06       58.14      1.60 o 
   4  11  12        7.32        8.60      0.82 o 
   5  11  12        4.27        3.51      0.86 o 
   6  11  12        9.97       10.52      1.12 o 
   7  11  12        2.75        1.27      1.03 o 
   0  12  12        1.10        0.85      0.94 o 
   1  12  12        9.51       11.04      0.77 o 
   2  12  12        1.20        1.53      0.68 o 
   3  12  12       11.37       11.17      0.91 o 
   4  12  12        3.01        1.31      0.77 o 
   5  12  12        0.88        0.13      0.94 o 
   6  12  12        1.42       -0.05      1.04 o 
   0  13  12        4.19        4.70      1.25 o 
   1  13  12        3.67        3.02      0.81 o 
   2  13  12        3.42        3.97      0.94 o 
   3  13  12        0.50       -0.15      0.83 o 
   4  13  12        7.69       10.30      1.24 o 
   5  13  12        3.13        2.81      1.03 o 
   0  14  12        1.41       -0.97      1.18 o 
   1  14  12        3.07        4.20      0.95 o 
   2  14  12        0.24       -0.23      0.83 o 
   3  14  12        5.41        4.25      1.34 o 
   4  14  12        1.01        0.27      1.16 o 
   0  15  12        0.42       -1.80      2.51 o 
   1  15  12        0.80       -0.94      0.94 o 
   2  15  12        1.77        1.39      1.01 o 
   3  15  12       10.16        8.56      1.23 o 
   0  16  12        0.09        1.05      1.50 o 
   1  16  12        1.36        0.74      1.09 o 
   1   0  13      361.66      412.06      3.76 o 
   2   0  13       66.54       68.28      1.13 o 
   3   0  13       10.72        9.57      0.66 o 
   4   0  13      549.13      622.13      5.11 o 
   5   0  13        7.14        8.50      0.80 o 
   6   0  13       40.26       40.87      1.37 o 
   7   0  13        5.57        4.86      1.14 o 
   8   0  13        7.40        9.71      1.99 o 
   9   0  13        0.77        3.28      1.86 o 
   0   1  13       30.60       51.07      0.94 o 
   1   1  13       45.96       42.52      0.94 o 
   2   1  13     2440.93     2633.36     13.34 o 
   3   1  13      290.59      293.97      2.00 o 
   4   1  13      810.10      784.85      5.00 o 
   5   1  13        1.85        1.93      0.43 o 
   6   1  13      119.17      113.01      1.50 o 
   7   1  13       24.74       26.48      1.01 o 
   8   1  13       32.36       33.46      1.51 o 
   9   1  13        8.21        8.66      1.44 o 
   0   2  13     4794.21     5542.01     34.78 o 
   1   2  13      576.87      663.34      3.77 o 
   2   2  13     1495.11     1654.45      7.73 o 
   3   2  13      282.16      292.24      2.02 o 
   4   2  13       75.51       69.04      1.53 o 
   5   2  13       27.87       24.69      0.73 o 
   6   2  13      110.28      116.67      1.52 o 
   7   2  13       14.25       16.76      0.90 o 
   8   2  13       18.80       20.05      1.22 o 
   9   2  13        5.58        3.32      1.33 o 
   0   3  13     3018.61     3244.26     19.46 o 
   1   3  13       88.48       96.12      1.02 o 
   2   3  13       31.54       35.84      0.71 o 
   3   3  13      228.27      233.66      2.07 o 
   4   3  13      133.68      137.85      1.47 o 
   5   3  13      226.09      226.57      2.12 o 
   6   3  13       77.39       78.87      1.31 o 
   7   3  13       16.86       15.70      0.85 o 
   8   3  13        3.56        4.46      0.98 o 
   9   3  13        0.58       -1.25      1.25 o 
   0   4  13      287.66      306.77      2.27 o 
   1   4  13      370.70      404.64      2.34 o 
   2   4  13      755.61      742.60      4.85 o 
   3   4  13       15.37       15.85      0.55 o 
   4   4  13       73.28       76.18      1.10 o 
   5   4  13       12.75       12.16      0.67 o 
   6   4  13       77.82       75.41      1.35 o 
   7   4  13       22.21       20.03      1.01 o 
   8   4  13       35.45       31.08      1.25 o 
   9   4  13        0.22        0.50      1.09 o 
   0   5  13      213.88      198.25      1.97 o 
   1   5  13       48.20       55.67      0.63 o 
   2   5  13      519.35      557.98      3.64 o 
   3   5  13      192.70      202.83      2.52 o 
   4   5  13      352.79      357.94      2.72 o 
   5   5  13       56.83       56.03      1.15 o 
   6   5  13       74.70       75.44      1.26 o 
   7   5  13       40.51       38.76      1.26 o 
   8   5  13        1.61        0.05      0.83 o 
   9   5  13       10.73        7.71      1.23 o 
   0   6  13      178.77      182.95      2.21 o 
   1   6  13       73.19       68.25      0.98 o 
   2   6  13      188.52      194.04      1.96 o 
   3   6  13       74.60       73.76      1.77 o 
   4   6  13      197.96      195.88      1.91 o 
   5   6  13       73.71       72.95      1.35 o 
   6   6  13       40.19       40.40      1.10 o 
   7   6  13        5.25        4.87      0.94 o 
   8   6  13        9.93        9.27      1.09 o 
   9   6  13        7.07        6.72      1.26 o 
   0   7  13      121.21      107.75      1.83 o 
   1   7  13       54.32       52.57      1.01 o 
   2   7  13       45.07       45.76      1.06 o 
   3   7  13      152.11      138.00      1.65 o 
   4   7  13       96.03       97.96      1.41 o 
   5   7  13        4.68        4.92      0.70 o 
   6   7  13       24.26       23.03      1.03 o 
   7   7  13        2.38        1.88      0.84 o 
   8   7  13        4.00        1.62      0.95 o 
   0   8  13      362.98      362.95      3.89 o 
   1   8  13      116.98      107.18      1.43 o 
   2   8  13      421.29      415.76      3.17 o 
   3   8  13       27.64       26.87      0.89 o 
   4   8  13       98.37       93.09      1.56 o 
   5   8  13        9.81        8.97      0.90 o 
   6   8  13       28.59       27.17      1.18 o 
   7   8  13        8.81        6.57      1.06 o 
   8   8  13        6.30        5.43      1.13 o 
   0   9  13       21.09       25.17      1.23 o 
   1   9  13       22.44       20.89      0.81 o 
   2   9  13       17.07       15.21      0.82 o 
   3   9  13       23.32       22.76      0.89 o 
   4   9  13       24.10       24.17      0.98 o 
   5   9  13       45.12       46.55      1.30 o 
   6   9  13        0.64        0.27      0.83 o 
   7   9  13       23.28       23.68      1.35 o 
   8   9  13        1.31        2.13      1.12 o 
   0  10  13      291.17      280.43      3.42 o 
   1  10  13       31.83       32.71      1.01 o 
   2  10  13      107.86      104.98      1.65 o 
   3  10  13        5.94        4.73      0.73 o 
   4  10  13       13.88       14.34      0.93 o 
   5  10  13        4.21        4.08      0.84 o 
   6  10  13        3.81        3.69      0.93 o 
   7  10  13        0.85       -0.05      0.96 o 
   0  11  13       39.66       36.72      1.45 o 
   1  11  13       10.87       10.63      0.73 o 
   2  11  13       23.35       26.02      1.00 o 
   3  11  13       53.55       60.58      1.46 o 
   4  11  13       12.99       16.84      0.96 o 
   5  11  13       20.81       20.33      1.13 o 
   6  11  13        3.24        2.67      0.98 o 
   7  11  13        4.77        2.79      1.08 o 
   0  12  13       19.72       20.08      1.49 o 
   1  12  13        2.44        1.88      0.64 o 
   2  12  13       59.28       61.11      1.58 o 
   3  12  13        2.85        2.83      0.79 o 
   4  12  13        4.23        1.97      0.85 o 
   5  12  13        0.73        0.00      0.92 o 
   6  12  13        0.13       -1.12      1.12 o 
   0  13  13       14.59       21.79      1.76 o 
   1  13  13        2.77        1.68      0.81 o 
   2  13  13       15.84       14.60      1.06 o 
   3  13  13       11.83       11.33      1.22 o 
   4  13  13       23.96       24.21      1.48 o 
   5  13  13        5.77        4.83      1.52 o 
   0  14  13        1.23        1.28      1.26 o 
   1  14  13        2.80        1.01      0.93 o 
   2  14  13        0.60       -0.85      0.85 o 
   3  14  13        0.66        0.16      1.06 o 
   4  14  13        3.20        1.65      1.22 o 
   0  15  13        0.39       -1.30      1.30 o 
   1  15  13        7.48        5.36      1.11 o 
   2  15  13        0.99       -0.22      0.98 o 
   3  15  13        9.28        9.18      1.22 o 
   0  16  13        3.32        5.88      1.69 o 
   0   0  14     1225.04     1320.02     12.50 o 
   1   0  14     1267.50     1411.48      8.89 o 
   2   0  14      619.90      672.82      6.17 o 
   3   0  14       19.91       23.84      0.97 o 
   4   0  14      307.74      299.30      3.70 o 
   5   0  14        0.06       -0.47      0.57 o 
   6   0  14        2.22        1.92      0.84 o 
   7   0  14        6.19        4.96      1.16 o 
   8   0  14        4.01        4.58      1.74 o 
   9   0  14       26.12       28.32      2.59 o 
   0   1  14      747.05      764.70      6.30 o 
   1   1  14     2092.71     2130.09      8.76 o 
   2   1  14      297.65      285.82      1.95 o 
   3   1  14      733.72      734.15      4.35 o 
   4   1  14       75.58       80.62      1.63 o 
   5   1  14      125.72      127.43      1.41 o 
   6   1  14       40.93       39.36      1.00 o 
   7   1  14       82.87       80.99      1.54 o 
   8   1  14        4.07        5.86      1.07 o 
   9   1  14       13.18       11.11      1.50 o 
   0   2  14       71.93      104.49      1.29 o 
   1   2  14       77.13      102.09      0.94 o 
   2   2  14      155.20      166.45      1.18 o 
   3   2  14      345.16      340.54      2.66 o 
   4   2  14       12.56       11.15      0.59 o 
   5   2  14       35.64       37.12      0.99 o 
   6   2  14       52.51       53.15      1.16 o 
   7   2  14       32.85       33.88      1.13 o 
   8   2  14       10.34       11.84      1.04 o 
   9   2  14       21.93       19.72      1.67 o 
   0   3  14      314.90      300.77      2.36 o 
   1   3  14      279.00      266.82      1.72 o 
   2   3  14       98.10       98.85      1.08 o 
   3   3  14      291.64      270.71      2.75 o 
   4   3  14      118.36      119.59      1.46 o 
   5   3  14      400.11      378.68      2.81 o 
   6   3  14       18.08       18.53      0.83 o 
   7   3  14       61.86       63.28      1.34 o 
   8   3  14       11.91       11.22      1.00 o 
   9   3  14        4.04        2.28      1.20 o 
   0   4  14       10.57        8.44      0.42 o 
   1   4  14       72.32       80.94      0.85 o 
   2   4  14       36.28       42.82      0.88 o 
   3   4  14       39.96       33.21      0.93 o 
   4   4  14       16.28       17.01      0.69 o 
   5   4  14      201.64      195.95      1.89 o 
   6   4  14        5.32        6.51      0.69 o 
   7   4  14      100.34       97.71      2.45 o 
   8   4  14        6.81        7.53      0.93 o 
   9   4  14        6.44        4.73      1.25 o 
   0   5  14      316.92      321.98      2.87 o 
   1   5  14       51.27       71.37      0.74 o 
   2   5  14       15.47       14.50      0.53 o 
   3   5  14      220.77      204.68      2.59 o 
   4   5  14       13.67       12.61      0.67 o 
   5   5  14      143.03      141.53      1.68 o 
   6   5  14        9.94        9.99      0.75 o 
   7   5  14       12.00       12.34      0.93 o 
   8   5  14        1.65        1.02      0.84 o 
   9   5  14        4.51        4.69      1.20 o 
   0   6  14      500.57      479.69      4.44 o 
   1   6  14      626.70      585.18      3.75 o 
   2   6  14      294.29      292.22      2.60 o 
   3   6  14      539.61      522.93      3.87 o 
   4   6  14       95.80       90.19      1.33 o 
   5   6  14      203.59      196.91      2.14 o 
   6   6  14        0.88        0.62      0.60 o 
   7   6  14       28.38       27.14      1.23 o 
   8   6  14        2.98        0.23      1.05 o 
   0   7  14       74.72       69.19      1.77 o 
   1   7  14      100.59       94.76      1.28 o 
   2   7  14      527.12      508.57      3.64 o 
   3   7  14      473.01      465.00      3.94 o 
   4   7  14      162.01      158.22      1.88 o 
   5   7  14       17.01       16.81      0.94 o 
   6   7  14       24.09       26.00      1.03 o 
   7   7  14       12.44       13.07      1.03 o 
   8   7  14        5.05        4.99      1.01 o 
   0   8  14      281.82      256.94      2.97 o 
   1   8  14      615.18      592.74      3.79 o 
   2   8  14      148.72      142.92      1.70 o 
   3   8  14      125.90      126.13      1.69 o 
   4   8  14       28.12       27.90      0.99 o 
   5   8  14       40.11       41.77      1.30 o 
   6   8  14        1.37        0.74      0.78 o 
   7   8  14        6.16        5.51      1.06 o 
   8   8  14        1.04        0.01      1.02 o 
   0   9  14      925.12      906.92      7.43 o 
   1   9  14      462.46      456.42      3.35 o 
   2   9  14      205.20      197.67      2.18 o 
   3   9  14       11.18       10.72      0.80 o 
   4   9  14       76.77       77.56      1.45 o 
   5   9  14       17.61       18.01      1.01 o 
   6   9  14       43.27       42.71      1.43 o 
   7   9  14        0.29       -0.24      0.95 o 
   0  10  14       26.09       23.24      1.35 o 
   1  10  14       29.53       31.22      1.18 o 
   2  10  14      105.65      107.92      1.69 o 
   3  10  14        3.90        3.99      0.73 o 
   4  10  14       22.35       24.95      1.04 o 
   5  10  14        1.94        1.61      0.81 o 
   6  10  14        5.43        4.20      0.93 o 
   7  10  14        0.64       -1.06      1.06 o 
   0  11  14        4.20        2.37      0.81 o 
   1  11  14       51.75       50.56      1.22 o 
   2  11  14       94.02       95.09      1.59 o 
   3  11  14       37.86       40.38      1.37 o 
   4  11  14       37.72       37.79      1.25 o 
   5  11  14        0.92        1.59      0.85 o 
   6  11  14        4.54        3.35      1.03 o 
   0  12  14        9.62       11.26      1.12 o 
   1  12  14       51.80       57.57      1.36 o 
   2  12  14        4.20        5.57      0.78 o 
   3  12  14       11.77       12.00      0.96 o 
   4  12  14       23.01       22.30      1.16 o 
   5  12  14        5.02        4.47      1.02 o 
   6  12  14        4.50        5.33      1.08 o 
   0  13  14        1.03        0.19      0.96 o 
   1  13  14       46.79       50.04      1.39 o 
   2  13  14        7.42        8.60      0.96 o 
   3  13  14       22.77       24.01      1.27 o 
   4  13  14       17.81       15.89      1.19 o 
   5  13  14        2.47        3.07      1.16 o 
   0  14  14        0.52       -1.12      1.12 o 
   1  14  14        6.13        5.11      1.02 o 
   2  14  14        0.43       -0.88      0.88 o 
   3  14  14       18.22       17.36      1.31 o 
   4  14  14        1.94        0.82      1.41 o 
   0  15  14        0.02        0.60      1.45 o 
   1  15  14       14.68       15.61      1.30 o 
   2  15  14        1.40        1.17      1.04 o 
   3  15  14        2.04        0.44      1.07 o 
   1   0  15      432.61      409.05      2.91 o 
   2   0  15       60.25       58.75      1.07 o 
   3   0  15       56.19       57.02      1.25 o 
   4   0  15        6.40        9.78      0.94 o 
   5   0  15        1.51        0.58      0.62 o 
   6   0  15       33.19       33.27      1.70 o 
   7   0  15        2.48        1.71      1.09 o 
   8   0  15       27.53       33.29      2.13 o 
   9   0  15        0.90        2.50      1.98 o 
   0   1  15      183.75      166.42      1.84 o 
   1   1  15      482.99      486.34      2.43 o 
   2   1  15       91.09       97.77      1.10 o 
   3   1  15       13.66       12.34      0.45 o 
   4   1  15       52.91       55.27      1.02 o 
   5   1  15       96.18       97.01      1.34 o 
   6   1  15       82.89       85.29      1.36 o 
   7   1  15        7.29        8.22      0.84 o 
   8   1  15       71.26       72.05      1.94 o 
   9   1  15        3.04        2.97      1.30 o 
   0   2  15       27.54       21.99      0.69 o 
   1   2  15      746.79      724.21      3.40 o 
   2   2  15      123.32      127.62      1.27 o 
   3   2  15        3.52        2.97      0.36 o 
   4   2  15       25.54       28.85      0.81 o 
   5   2  15       32.24       31.39      0.93 o 
   6   2  15       42.68       47.78      1.17 o 
   7   2  15       35.02       33.26      1.08 o 
   8   2  15       13.66       15.81      1.19 o 
   9   2  15        7.64        8.37      1.33 o 
   0   3  15      202.54      218.07      1.97 o 
   1   3  15      232.02      238.70      1.52 o 
   2   3  15        1.90        4.22      0.49 o 
   3   3  15      251.56      250.67      2.41 o 
   4   3  15      130.77      124.57      1.46 o 
   5   3  15      100.10       98.55      1.44 o 
   6   3  15      155.07      153.79      2.64 o 
   7   3  15       16.13       15.65      0.88 o 
   8   3  15       34.95       33.87      1.31 o 
   9   3  15        3.12        0.98      1.19 o 
   0   4  15        3.80        0.98      0.34 o 
   1   4  15      307.93      302.66      2.31 o 
   2   4  15       23.25       26.08      0.83 o 
   3   4  15      101.10       99.78      1.68 o 
   4   4  15      297.25      279.63      3.03 o 
   5   4  15      155.21      158.02      1.79 o 
   6   4  15      100.43      101.21      1.58 o 
   7   4  15       26.06       26.82      1.08 o 
   8   4  15        4.04        4.62      0.89 o 
   9   4  15        3.73        3.02      1.08 o 
   0   5  15        3.21        3.45      0.35 o 
   1   5  15      155.82      142.67      1.23 o 
   2   5  15      306.87      276.81      2.36 o 
   3   5  15      969.27      936.43     10.65 o 
   4   5  15      356.00      337.18      3.96 o 
   5   5  15       61.58       62.35      1.31 o 
   6   5  15       56.39       53.29      1.23 o 
   7   5  15        3.34        2.62      0.79 o 
   8   5  15        1.88        0.53      0.89 o 
   9   5  15        0.36       -0.29      1.49 o 
   0   6  15       17.86       16.91      1.01 o 
   1   6  15      510.73      499.73      3.36 o 
   2   6  15      358.66      314.63      2.44 o 
   3   6  15      139.25      150.13      1.69 o 
   4   6  15       96.03       89.64      1.43 o 
   5   6  15        5.91        6.37      0.74 o 
   6   6  15        2.81        2.30      0.65 o 
   7   6  15        5.89        5.59      0.91 o 
   8   6  15        1.23       -0.09      0.90 o 
   0   7  15      532.22      502.54      5.41 o 
   1   7  15     2400.92     2324.98     12.65 o 
   2   7  15      283.44      274.53      2.40 o 
   3   7  15      319.15      308.34      3.03 o 
   4   7  15       67.36       68.25      1.40 o 
   5   7  15      122.57      123.69      2.21 o 
   6   7  15       14.81       17.26      0.92 o 
   7   7  15       11.42       10.62      1.08 o 
   8   7  15        7.72        5.39      1.10 o 
   0   8  15       95.96      102.28      2.30 o 
   1   8  15      161.57      164.66      1.90 o 
   2   8  15       75.09       77.89      1.44 o 
   3   8  15       40.59       46.65      1.22 o 
   4   8  15        6.49        5.36      0.73 o 
   5   8  15        3.47        4.20      0.78 o 
   6   8  15       13.72       12.29      0.99 o 
   7   8  15        4.39        4.81      1.05 o 
   8   8  15        0.56        0.39      1.03 o 
   0   9  15       14.64       16.50      1.06 o 
   1   9  15      335.24      343.59      3.92 o 
   2   9  15        5.76        6.19      0.70 o 
   3   9  15      228.01      234.37      2.51 o 
   4   9  15        5.66        5.37      0.74 o 
   5   9  15       11.88       13.61      0.96 o 
   6   9  15        5.90        5.46      0.92 o 
   7   9  15        0.64       -0.19      0.95 o 
   0  10  15      169.88      166.42      2.47 o 
   1  10  15      188.42      184.38      1.98 o 
   2  10  15       33.78       35.44      1.15 o 
   3  10  15       65.45       64.56      1.45 o 
   4  10  15       28.28       27.80      1.10 o 
   5  10  15       25.77       26.34      1.19 o 
   6  10  15        1.53        0.17      0.88 o 
   7  10  15        5.66        5.06      1.18 o 
   0  11  15        6.53        7.04      0.91 o 
   1  11  15       59.26       61.04      1.33 o 
   2  11  15       15.72       16.67      0.90 o 
   3  11  15       62.30       64.70      1.60 o 
   4  11  15        1.98        2.30      0.78 o 
   5  11  15       13.15       12.54      1.10 o 
   6  11  15        4.05        5.09      1.01 o 
   0  12  15        5.39        6.28      1.04 o 
   1  12  15        0.35        0.62      0.68 o 
   2  12  15        2.79        2.79      0.73 o 
   3  12  15       37.82       38.99      1.48 o 
   4  12  15        3.49        3.53      0.89 o 
   5  12  15       21.23       21.46      1.31 o 
   6  12  15        0.36        0.55      1.01 o 
   0  13  15        1.24        2.10      1.01 o 
   1  13  15       24.38       25.88      1.10 o 
   2  13  15        9.12        9.08      0.90 o 
   3  13  15       37.10       34.60      1.35 o 
   4  13  15        1.43        2.56      1.14 o 
   5  13  15       21.75       22.35      1.68 o 
   0  14  15        0.83       -0.77      1.30 o 
   1  14  15        0.03       -0.84      0.84 o 
   2  14  15        4.92        3.72      1.12 o 
   3  14  15        2.76        2.89      1.08 o 
   4  14  15        1.31        3.58      1.31 o 
   0  15  15        5.82        6.19      1.68 o 
   1  15  15        7.43        3.97      1.11 o 
   2  15  15        2.28        1.87      1.07 o 
   0   0  16     1950.89     1928.46     17.88 o 
   1   0  16       12.91       13.63      0.51 o 
   2   0  16      633.32      641.01      5.05 o 
   3   0  16       47.22       48.40      1.19 o 
   4   0  16       70.90       70.07      1.60 o 
   5   0  16        1.98        0.64      0.88 o 
   6   0  16        2.84        1.89      1.09 o 
   7   0  16        1.65        2.70      1.19 o 
   8   0  16        0.22       -0.55      1.32 o 
   9   0  16       25.88       24.41      3.48 o 
   0   1  16      574.70      559.13      3.61 o 
   1   1  16       46.62       45.62      0.59 o 
   2   1  16      376.02      373.50      2.67 o 
   3   1  16       13.83       15.65      0.64 o 
   4   1  16       65.36       67.82      1.14 o 
   5   1  16       16.37       16.82      0.70 o 
   6   1  16       17.94       19.79      0.86 o 
   7   1  16       95.36      100.62      1.82 o 
   8   1  16       15.01       15.97      1.26 o 
   9   1  16       27.43       29.25      2.05 o 
   0   2  16      118.02      132.50      1.36 o 
   1   2  16       31.56       35.14      0.56 o 
   2   2  16      207.22      184.33      1.41 o 
   3   2  16        3.06        3.88      0.37 o 
   4   2  16      122.24      117.40      1.53 o 
   5   2  16       42.20       40.66      1.27 o 
   6   2  16       90.41       94.44      1.51 o 
   7   2  16       48.76       47.25      1.30 o 
   8   2  16        5.71        2.87      0.99 o 
   9   2  16       10.00        9.54      1.40 o 
   0   3  16      100.09      105.53      1.30 o 
   1   3  16        7.81        9.00      0.40 o 
   2   3  16       59.20       61.03      0.92 o 
   3   3  16       36.74       33.44      0.85 o 
   4   3  16       46.93       47.72      1.06 o 
   5   3  16      207.90      208.32      2.13 o 
   6   3  16        5.33        7.16      0.75 o 
   7   3  16       48.76       47.39      1.31 o 
   8   3  16        0.10        0.87      0.84 o 
   9   3  16        8.62        8.64      1.34 o 
   0   4  16      400.87      355.34      3.17 o 
   1   4  16       20.32       18.16      0.54 o 
   2   4  16      308.50      295.59      2.26 o 
   3   4  16      138.75      126.42      2.08 o 
   4   4  16      266.05      270.54      2.29 o 
   5   4  16      130.88      125.32      1.63 o 
   6   4  16       36.05       37.28      1.13 o 
   7   4  16       15.32       15.79      0.95 o 
   8   4  16       11.30       12.03      1.02 o 
   9   4  16        1.61        1.00      1.11 o 
   0   5  16      240.13      199.59      2.35 o 
   1   5  16       45.49       37.73      0.75 o 
   2   5  16      325.32      304.85      2.65 o 
   3   5  16      260.30      256.00      2.57 o 
   4   5  16      122.32      118.76      1.58 o 
   5   5  16       75.61       71.74      1.54 o 
   6   5  16       16.76       16.96      0.89 o 
   7   5  16       15.72       16.25      1.07 o 
   8   5  16        3.27        2.32      0.94 o 
   0   6  16       80.05       76.30      1.72 o 
   1   6  16       22.39       18.20      0.69 o 
   2   6  16      417.83      395.18      2.97 o 
   3   6  16       67.47       62.05      1.61 o 
   4   6  16      115.64      111.99      1.56 o 
   5   6  16       25.95       25.25      1.17 o 
   6   6  16       11.52       11.85      0.87 o 
   7   6  16        2.19        3.10      0.90 o 
   8   6  16        0.15        0.02      0.91 o 
   0   7  16      818.20      841.74      8.97 o 
   1   7  16      127.80      120.11      1.38 o 
   2   7  16      284.25      260.45      2.35 o 
   3   7  16      114.25      104.04      1.71 o 
   4   7  16       24.27       22.63      0.97 o 
   5   7  16       18.64       20.84      1.07 o 
   6   7  16        8.34        9.54      0.83 o 
   7   7  16       13.44       15.60      1.16 o 
   8   7  16        4.70        4.05      1.10 o 
   0   8  16     1479.40     1348.39     10.36 o 
   1   8  16        6.89        6.11      0.58 o 
   2   8  16      400.63      398.17      3.37 o 
   3   8  16        2.95        3.04      0.66 o 
   4   8  16        9.94       12.62      0.94 o 
   5   8  16        9.36        8.84      0.90 o 
   6   8  16       12.65       12.47      1.01 o 
   7   8  16        0.51        0.75      0.93 o 
   8   8  16        0.22       -0.39      1.02 o 
   0   9  16      169.22      163.82      2.41 o 
   1   9  16       94.44       86.15      1.37 o 
   2   9  16      231.01      227.67      2.59 o 
   3   9  16       18.07       17.48      0.93 o 
   4   9  16       21.16       21.55      1.03 o 
   5   9  16       17.24       18.37      1.11 o 
   6   9  16        2.90        1.91      0.87 o 
   7   9  16        4.29        4.97      1.08 o 
   0  10  16       33.99       35.94      1.37 o 
   1  10  16        4.25        5.67      0.66 o 
   2  10  16       64.71       65.61      1.50 o 
   3  10  16        6.67        9.16      0.84 o 
   4  10  16       63.94       64.20      1.96 o 
   5  10  16        1.19        1.14      0.82 o 
   6  10  16        2.75        2.80      0.95 o 
   7  10  16        2.40        2.70      1.10 o 
   0  11  16       11.00        6.97      0.95 o 
   1  11  16       12.70       11.47      0.85 o 
   2  11  16      140.41      130.16      1.85 o 
   3  11  16       18.47       18.01      1.10 o 
   4  11  16       69.73       69.33      1.74 o 
   5  11  16       13.29       14.45      1.14 o 
   6  11  16        9.50       11.03      1.11 o 
   0  12  16        2.89        2.74      0.90 o 
   1  12  16       16.14       20.05      0.99 o 
   2  12  16       14.30       16.02      0.96 o 
   3  12  16       17.50       18.98      1.17 o 
   4  12  16       16.79       18.70      1.15 o 
   5  12  16        4.49        4.85      1.10 o 
   6  12  16        3.58        1.89      3.27 o 
   0  13  16       75.07       83.14      3.33 o 
   1  13  16        0.06        1.14      0.76 o 
   2  13  16       19.60       19.81      1.06 o 
   3  13  16        0.19        0.99      0.81 o 
   4  13  16       24.87       22.56      1.30 o 
   5  13  16        2.22        3.81      1.32 o 
   0  14  16       13.46       17.54      1.83 o 
   1  14  16       10.84       13.85      1.22 o 
   2  14  16        9.42       11.01      1.29 o 
   3  14  16        2.03        1.71      1.03 o 
   4  14  16        3.36        2.16      1.32 o 
   0  15  16        8.12        6.65      1.60 o 
   1  15  16        1.01       -0.76      0.94 o 
   2  15  16        7.05        5.71      1.17 o 
   1   0  17       32.48       32.70      0.78 o 
   2   0  17        0.46        0.87      0.37 o 
   3   0  17       25.84       27.46      1.11 o 
   4   0  17        0.03       -0.20      0.59 o 
   5   0  17       48.21       47.68      1.50 o 
   6   0  17        1.50        1.95      1.01 o 
   7   0  17       34.52       36.74      1.90 o 
   8   0  17        2.74        3.60      1.51 o 
   9   0  17        1.46        3.00      2.04 o 
   0   1  17        1.36        1.85      0.30 o 
   1   1  17      139.66      137.29      1.00 o 
   2   1  17      122.76      112.89      1.18 o 
   3   1  17       80.77       79.65      1.16 o 
   4   1  17       69.02       68.99      1.05 o 
   5   1  17       10.31        9.64      0.63 o 
   6   1  17        5.63        6.02      0.68 o 
   7   1  17       30.92       35.44      1.30 o 
   8   1  17       12.77       17.13      1.22 o 
   9   1  17        5.35        5.13      1.39 o 
   0   2  17        0.07        0.48      0.28 o 
   1   2  17       95.82      103.93      0.90 o 
   2   2  17       50.22       46.27      0.74 o 
   3   2  17      146.01      146.21      1.59 o 
   4   2  17      110.14      114.04      1.38 o 
   5   2  17       35.28       31.51      1.03 o 
   6   2  17       34.01       34.62      1.10 o 
   7   2  17       10.94       12.73      0.90 o 
   8   2  17        3.35        2.69      0.95 o 
   9   2  17       11.55       15.52      1.50 o 
   0   3  17        5.56        5.73      0.57 o 
   1   3  17       15.17       12.85      0.39 o 
   2   3  17        2.72        1.97      0.31 o 
   3   3  17       52.23       54.39      1.58 o 
   4   3  17        4.30        5.48      0.56 o 
   5   3  17      103.48      106.16      1.59 o 
   6   3  17       23.13       21.86      0.96 o 
   7   3  17        2.09        2.43      0.77 o 
   8   3  17       11.24       12.31      1.16 o 
   9   3  17        1.58        0.13      1.21 o 
   0   4  17        6.73        6.25      1.04 o 
   1   4  17       79.86       92.97      1.71 o 
   2   4  17       24.50       25.32      0.66 o 
   3   4  17       60.71       48.16      1.24 o 
   4   4  17       74.61       72.66      1.28 o 
   5   4  17        5.33        4.28      0.63 o 
   6   4  17       59.50       59.41      1.35 o 
   7   4  17        8.84       10.85      0.89 o 
   8   4  17        5.47        4.50      0.98 o 
   9   4  17        2.63        2.81      1.50 o 
   0   5  17       64.69       72.23      1.61 o 
   1   5  17      135.39      132.04      1.62 o 
   2   5  17       27.46       27.70      0.75 o 
   3   5  17      123.25      125.62      1.67 o 
   4   5  17       56.96       52.85      1.11 o 
   5   5  17        4.17        2.93      0.68 o 
   6   5  17       10.79       12.02      0.88 o 
   7   5  17        4.90        4.42      0.93 o 
   8   5  17        4.54        5.39      1.00 o 
   0   6  17       35.32       28.27      1.26 o 
   1   6  17      420.91      394.53      2.89 o 
   2   6  17       90.65       86.86      1.55 o 
   3   6  17       50.72       53.87      1.32 o 
   4   6  17       43.53       44.82      1.13 o 
   5   6  17        3.92        4.06      0.74 o 
   6   6  17        2.38        1.27      0.72 o 
   7   6  17        1.18        1.86      0.90 o 
   8   6  17        2.74        2.80      0.97 o 
   0   7  17        8.18        5.50      0.79 o 
   1   7  17        5.43        9.36      0.60 o 
   2   7  17       44.03       42.70      1.37 o 
   3   7  17      193.39      184.87      2.28 o 
   4   7  17       16.07       17.82      0.92 o 
   5   7  17       13.42       13.92      0.99 o 
   6   7  17        6.33        7.59      0.93 o 
   7   7  17        1.06       -0.16      0.92 o 
   8   7  17        1.97        3.07      1.05 o 
   0   8  17      112.18      118.26      2.07 o 
   1   8  17       67.00       71.20      1.17 o 
   2   8  17       51.41       53.04      1.27 o 
   3   8  17        7.34        6.74      0.77 o 
   4   8  17       46.43       47.15      1.32 o 
   5   8  17       45.44       46.67      1.49 o 
   6   8  17        4.26        5.13      0.88 o 
   7   8  17        2.88        3.19      1.04 o 
   0   9  17       18.91       23.66      1.15 o 
   1   9  17       29.75       31.34      0.93 o 
   2   9  17       15.29       15.81      0.95 o 
   3   9  17       26.80       26.44      1.06 o 
   4   9  17       18.87       19.47      1.00 o 
   5   9  17       10.41       12.64      1.12 o 
   6   9  17        3.88        3.77      0.97 o 
   7   9  17       10.01       12.59      1.21 o 
   0  10  17        5.80        4.76      1.01 o 
   1  10  17       52.55       55.20      1.28 o 
   2  10  17        5.44        5.26      0.79 o 
   3  10  17        4.00        1.84      0.79 o 
   4  10  17        5.91        7.64      0.88 o 
   5  10  17       12.66       14.56      1.24 o 
   6  10  17       34.05       34.70      1.42 o 
   7  10  17        1.49        2.32      1.11 o 
   0  11  17        1.51        0.74      0.81 o 
   1  11  17       29.56       27.57      1.06 o 
   2  11  17        0.44        1.24      0.69 o 
   3  11  17       14.07       19.68      1.13 o 
   4  11  17       23.44       24.41      1.27 o 
   5  11  17       26.87       31.00      1.42 o 
   6  11  17        4.25        5.06      1.01 o 
   0  12  17        3.56        4.07      0.97 o 
   1  12  17       33.07       37.58      1.25 o 
   2  12  17       13.24       15.87      0.96 o 
   3  12  17       84.50       96.62      2.01 o 
   4  12  17        8.14        9.50      1.08 o 
   5  12  17        6.98        9.12      1.20 o 
   0  13  17        6.63        8.58      1.35 o 
   1  13  17       19.85       24.67      1.09 o 
   2  13  17        5.16        5.68      0.93 o 
   3  13  17       10.45       11.73      1.08 o 
   4  13  17        4.40        4.96      0.98 o 
   0  14  17        4.56        9.44      1.61 o 
   1  14  17       35.80       44.37      1.62 o 
   2  14  17        0.41       -1.01      1.01 o 
   3  14  17        1.98       -0.93      0.93 o 
   0  15  17        2.75        3.95      1.66 o 
   1  15  17        8.77        8.00      1.13 o 
   0   0  18       18.25       15.80      0.79 o 
   1   0  18        6.38        6.20      0.44 o 
   2   0  18      194.47      169.96      1.92 o 
   3   0  18       10.54        9.19      0.79 o 
   4   0  18      130.42      127.32      2.04 o 
   5   0  18        0.37       -0.09      0.76 o 
   6   0  18       71.35       80.47      2.07 o 
   7   0  18       24.72       23.66      1.65 o 
   8   0  18        4.79        4.19      1.50 o 
   9   0  18        5.82        2.48      2.97 o 
   0   1  18       90.47       82.81      1.00 o 
   1   1  18       17.78       16.33      0.43 o 
   2   1  18       45.19       46.87      0.93 o 
   3   1  18       22.16       19.61      0.66 o 
   4   1  18        7.46        5.23      0.52 o 
   5   1  18       11.68       13.14      0.73 o 
   6   1  18       23.18       21.93      0.91 o 
   7   1  18       10.86       13.02      1.07 o 
   8   1  18       11.28       12.03      1.15 o 
   9   1  18        0.67        1.16      1.32 o 
   0   2  18      155.57      133.11      1.36 o 
   1   2  18       23.31       21.90      0.49 o 
   2   2  18       10.31       10.21      0.42 o 
   3   2  18       18.70       19.67      0.69 o 
   4   2  18       23.81       20.15      0.74 o 
   5   2  18       84.74       84.04      1.48 o 
   6   2  18       17.90       19.35      0.93 o 
   7   2  18       14.91       14.72      1.01 o 
   8   2  18       14.91       14.65      1.23 o 
   9   2  18        2.30        0.70      1.23 o 
   0   3  18      175.03      183.51      1.66 o 
   1   3  18      100.11       99.59      1.07 o 
   2   3  18       34.71       32.72      0.72 o 
   3   3  18       16.30       17.46      0.81 o 
   4   3  18       25.77       25.41      0.85 o 
   5   3  18        5.09        6.53      0.71 o 
   6   3  18        6.14        5.41      0.73 o 
   7   3  18        3.07        2.77      0.78 o 
   8   3  18        1.52        1.73      0.96 o 
   9   3  18        0.05       -0.19      1.08 o 
   0   4  18        1.81        1.03      0.46 o 
   1   4  18       18.29       21.40      0.81 o 
   2   4  18      226.94      218.82      1.96 o 
   3   4  18       34.63       28.70      0.87 o 
   4   4  18       29.95       29.18      0.95 o 
   5   4  18       29.22       30.41      0.99 o 
   6   4  18        2.72        3.19      0.71 o 
   7   4  18        4.05        3.01      0.79 o 
   8   4  18        6.78        6.23      1.03 o 
   0   5  18       18.13       20.68      1.06 o 
   1   5  18       47.30       42.52      1.04 o 
   2   5  18       35.09       34.87      0.82 o 
   3   5  18       76.34       70.37      1.26 o 
   4   5  18       53.83       50.05      1.25 o 
   5   5  18        6.89        5.54      0.71 o 
   6   5  18        3.56        2.83      0.76 o 
   7   5  18        0.59       -0.44      0.77 o 
   8   5  18        1.59        2.21      1.01 o 
   0   6  18      298.43      291.99      3.18 o 
   1   6  18      275.28      271.29      2.13 o 
   2   6  18        2.70        3.21      0.50 o 
   3   6  18       31.31       29.05      1.08 o 
   4   6  18        9.21        8.75      0.77 o 
   5   6  18       12.49       11.29      0.93 o 
   6   6  18       33.64       33.58      1.29 o 
   7   6  18        1.57        1.14      0.91 o 
   8   6  18        5.33        3.60      1.15 o 
   0   7  18        2.26        0.08      0.65 o 
   1   7  18       66.54       64.71      1.28 o 
   2   7  18       28.03       31.17      0.93 o 
   3   7  18       27.39       26.28      1.08 o 
   4   7  18       34.30       31.92      1.12 o 
   5   7  18        3.38        3.89      0.83 o 
   6   7  18        6.02        5.81      1.03 o 
   7   7  18        1.75        1.91      1.05 o 
   8   7  18        7.14        7.73      1.20 o 
   0   8  18        0.72        0.07      0.68 o 
   1   8  18       61.62       57.91      1.10 o 
   2   8  18      156.46      154.19      1.97 o 
   3   8  18       55.64       57.56      1.43 o 
   4   8  18        7.73        8.49      0.83 o 
   5   8  18       26.64       24.43      1.20 o 
   6   8  18       13.52       16.14      1.15 o 
   7   8  18       16.23       18.10      1.44 o 
   0   9  18       52.93       47.76      1.99 o 
   1   9  18       37.11       37.00      1.01 o 
   2   9  18       22.93       22.98      1.06 o 
   3   9  18       24.05       25.63      1.05 o 
   4   9  18       34.26       36.31      1.24 o 
   5   9  18       17.53       19.66      1.15 o 
   6   9  18        3.88        6.26      1.29 o 
   7   9  18        0.28        0.08      1.01 o 
   0  10  18       47.02       48.92      1.57 o 
   1  10  18       36.04       30.53      1.11 o 
   2  10  18       17.56       17.27      1.00 o 
   3  10  18       19.56       20.28      1.11 o 
   4  10  18       42.35       43.58      1.39 o 
   5  10  18       13.78       16.45      1.17 o 
   6  10  18        8.99        9.12      1.20 o 
   0  11  18       16.67       15.95      1.13 o 
   1  11  18        6.75        5.89      0.76 o 
   2  11  18       22.20       25.27      1.07 o 
   3  11  18       27.15       28.07      1.29 o 
   4  11  18        7.08        8.31      1.02 o 
   5  11  18        1.17        1.15      0.95 o 
   6  11  18        4.75        4.10      1.03 o 
   0  12  18       11.34       13.14      1.15 o 
   1  12  18       27.66       31.64      1.19 o 
   2  12  18       15.86       15.75      1.05 o 
   3  12  18        5.07        4.75      0.95 o 
   4  12  18        0.74        1.51      0.97 o 
   5  12  18        1.73        0.30      1.15 o 
   0  13  18        3.37        2.14      1.35 o 
   1  13  18        4.84        5.20      0.83 o 
   2  13  18        6.66        8.39      0.99 o 
   3  13  18        1.70        1.04      0.88 o 
   4  13  18        1.33       -0.06      0.94 o 
   0  14  18       13.55       16.23      2.07 o 
   1  14  18        1.33        1.51      0.90 o 
   2  14  18        4.36        4.63      1.08 o 
   3  14  18        2.79        1.61      1.10 o 
   0  15  18        3.18        3.79      1.57 o 
   1  15  18        7.47        9.24      1.25 o 
   1   0  19       81.04       79.46      1.27 o 
   2   0  19       24.63       22.06      0.80 o 
   3   0  19      201.92      194.20      2.97 o 
   4   0  19       24.37       25.88      1.15 o 
   5   0  19       33.37       30.89      1.44 o 
   6   0  19       18.28       20.87      1.37 o 
   7   0  19        1.33        1.62      1.15 o 
   8   0  19        4.07        4.14      1.77 o 
   9   0  19        0.05        0.09      1.84 o 
   0   1  19       66.68       63.15      0.92 o 
   1   1  19        3.10        2.96      0.28 o 
   2   1  19       10.16        8.98      0.44 o 
   3   1  19       36.55       40.72      0.91 o 
   4   1  19        8.94        9.61      0.64 o 
   5   1  19       30.85       33.16      1.01 o 
   6   1  19       32.28       33.83      1.13 o 
   7   1  19        0.62        1.49      1.15 o 
   8   1  19        9.60       10.27      1.14 o 
   9   1  19        1.85        1.82      1.32 o 
   0   2  19      331.64      281.34      2.25 o 
   1   2  19      239.03      224.29      1.44 o 
   2   2  19      175.99      171.03      1.45 o 
   3   2  19       79.38       75.13      1.75 o 
   4   2  19        7.73        6.22      0.58 o 
   5   2  19       53.22       53.22      1.27 o 
   6   2  19       22.84       23.67      1.00 o 
   7   2  19        9.27        9.68      0.93 o 
   8   2  19        2.44        1.67      1.05 o 
   0   3  19       62.54       50.00      0.90 o 
   1   3  19       23.47       20.88      0.54 o 
   2   3  19       53.02       58.14      0.83 o 
   3   3  19       35.33       35.36      0.94 o 
   4   3  19       42.18       40.68      1.05 o 
   5   3  19       45.30       45.19      1.24 o 
   6   3  19       17.10       15.77      0.91 o 
   7   3  19       35.98       36.75      1.43 o 
   8   3  19        7.80        5.98      1.08 o 
   0   4  19        0.61        0.14      0.44 o 
   1   4  19       44.49       37.44      0.87 o 
   2   4  19       57.39       47.83      0.90 o 
   3   4  19       27.73       26.77      0.94 o 
   4   4  19      151.61      148.01      1.81 o 
   5   4  19        9.26       10.25      0.91 o 
   6   4  19       22.22       25.60      1.04 o 
   7   4  19        2.89        2.88      0.80 o 
   8   4  19        2.49        1.87      1.22 o 
   0   5  19        1.49        1.12      0.67 o 
   1   5  19        6.00        5.08      0.72 o 
   2   5  19       64.98       56.45      1.02 o 
   3   5  19       83.83       78.17      1.34 o 
   4   5  19       28.79       26.54      1.02 o 
   5   5  19       40.33       38.25      1.46 o 
   6   5  19        0.76        1.57      0.78 o 
   7   5  19        2.26        2.75      0.86 o 
   8   5  19        0.12       -0.98      0.98 o 
   0   6  19      145.34      129.71      2.05 o 
   1   6  19       16.41       13.48      0.63 o 
   2   6  19      125.77      117.91      1.42 o 
   3   6  19       23.51       20.56      0.93 o 
   4   6  19       18.70       21.66      1.04 o 
   5   6  19       16.30       15.53      1.03 o 
   6   6  19        3.49        3.64      0.89 o 
   7   6  19        1.35        2.68      1.00 o 
   8   6  19        1.16        0.92      1.07 o 
   0   7  19       56.52       45.90      1.39 o 
   1   7  19       26.58       17.58      0.74 o 
   2   7  19       73.90       67.54      1.23 o 
   3   7  19        6.39        7.96      0.81 o 
   4   7  19       31.29       28.02      1.10 o 
   5   7  19       16.75       16.69      1.06 o 
   6   7  19       21.04       21.37      1.24 o 
   7   7  19       17.22       19.12      1.38 o 
   8   7  19        1.74       -2.00      2.94 o 
   0   8  19        6.11        5.57      0.83 o 
   1   8  19       22.07       22.47      0.80 o 
   2   8  19       71.50       69.37      1.60 o 
   3   8  19        5.36        4.66      0.79 o 
   4   8  19       29.39       28.94      1.14 o 
   5   8  19        8.10       10.63      1.01 o 
   6   8  19        7.63        6.49      1.12 o 
   7   8  19        0.01       -0.29      1.08 o 
   0   9  19       54.04       53.84      1.58 o 
   1   9  19        1.41        1.43      0.59 o 
   2   9  19        7.62        5.50      0.75 o 
   3   9  19       17.95       17.05      1.10 o 
   4   9  19       21.92       23.73      1.11 o 
   5   9  19        8.24        9.59      1.02 o 
   6   9  19        2.76        2.26      1.03 o 
   7   9  19        3.44        2.53      1.16 o 
   0  10  19        0.78        0.28      0.78 o 
   1  10  19        0.83        0.42      0.60 o 
   2  10  19       22.52       23.23      1.02 o 
   3  10  19        4.62        5.23      0.88 o 
   4  10  19        2.86        1.16      0.86 o 
   5  10  19        3.91        4.14      0.97 o 
   6  10  19       15.00       15.89      1.33 o 
   0  11  19        0.13        0.29      0.81 o 
   1  11  19        0.78        0.32      0.63 o 
   2  11  19        2.60        1.21      0.78 o 
   3  11  19       25.68       25.69      1.27 o 
   4  11  19       13.34       14.58      1.16 o 
   5  11  19        8.45        9.28      1.19 o 
   6  11  19        2.62        2.76      1.12 o 
   0  12  19        1.75        2.48      0.95 o 
   1  12  19       15.02       18.10      1.01 o 
   2  12  19       29.04       30.35      1.23 o 
   3  12  19        9.95       12.92      1.05 o 
   4  12  19       24.97       28.77      1.43 o 
   5  12  19        2.20        2.66      1.17 o 
   0  13  19       40.52       46.79      2.15 o 
   1  13  19        9.92       11.48      0.94 o 
   2  13  19       20.42       25.54      1.22 o 
   3  13  19        1.99        2.20      0.91 o 
   4  13  19        0.16       -0.94      0.94 o 
   0  14  19        8.64        8.05      1.44 o 
   1  14  19        6.54        5.32      0.92 o 
   2  14  19        1.02       -0.94      0.94 o 
   3  14  19        0.41       -0.83      1.04 o 
   0   0  20       40.12       39.75      1.21 o 
   1   0  20       17.08       18.05      0.71 o 
   2   0  20      102.60       94.89      1.56 o 
   3   0  20        3.78        3.57      0.62 o 
   4   0  20       30.24       29.86      1.25 o 
   5   0  20       51.55       53.05      1.75 o 
   6   0  20       16.84       18.61      2.04 o 
   7   0  20        5.26        7.67      1.39 o 
   8   0  20       34.28       35.63      2.66 o 
   0   1  20        2.64        3.69      0.39 o 
   1   1  20       32.81       34.20      0.61 o 
   2   1  20        3.95        2.73      0.39 o 
   3   1  20       99.65      108.67      1.24 o 
   4   1  20       23.44       22.73      0.84 o 
   5   1  20       10.12       11.30      0.76 o 
   6   1  20       10.63       11.81      0.87 o 
   7   1  20        3.43        3.38      0.94 o 
   8   1  20        3.53        3.72      1.05 o 
   0   2  20       52.67       50.37      1.20 o 
   1   2  20      124.99      113.74      1.00 o 
   2   2  20       19.36       16.25      0.54 o 
   3   2  20       91.92       86.02      1.14 o 
   4   2  20       36.83       33.10      0.94 o 
   5   2  20       39.11       42.58      1.23 o 
   6   2  20       23.88       23.59      1.01 o 
   7   2  20        4.66        4.94      0.88 o 
   8   2  20        3.30        3.31      1.02 o 
   0   3  20       12.25       10.80      0.54 o 
   1   3  20       50.10       48.50      0.75 o 
   2   3  20       55.08       53.26      1.04 o 
   3   3  20      164.10      144.96      2.29 o 
   4   3  20       35.33       36.72      1.02 o 
   5   3  20       12.14       11.65      1.06 o 
   6   3  20       26.15       25.04      1.05 o 
   7   3  20        9.41        8.74      0.91 o 
   8   3  20        5.51        3.75      1.02 o 
   0   4  20        4.81        3.83      0.58 o 
   1   4  20       28.91       25.20      0.80 o 
   2   4  20        8.72        7.46      0.59 o 
   3   4  20       55.13       53.30      1.31 o 
   4   4  20        7.97        8.41      0.70 o 
   5   4  20       96.16       96.79      1.86 o 
   6   4  20        3.66        2.89      0.78 o 
   7   4  20        2.19        0.82      0.83 o 
   8   4  20        4.23        3.88      1.44 o 
   0   5  20       60.06       55.06      1.41 o 
   1   5  20       70.25       62.63      1.02 o 
   2   5  20       84.69       84.60      1.44 o 
   3   5  20       62.62       57.16      2.00 o 
   4   5  20       81.25       81.69      1.69 o 
   5   5  20        9.33       10.78      0.92 o 
   6   5  20       38.44       37.23      1.36 o 
   7   5  20       18.86       23.33      1.20 o 
   8   5  20        4.27        3.40      1.07 o 
   0   6  20       24.66       21.48      1.07 o 
   1   6  20       50.05       42.61      0.95 o 
   2   6  20        8.08        6.33      0.64 o 
   3   6  20       72.44       59.94      1.42 o 
   4   6  20       24.67       23.73      1.23 o 
   5   6  20       22.53       20.16      1.12 o 
   6   6  20        9.21        8.52      1.01 o 
   7   6  20       16.35       18.59      1.38 o 
   8   6  20        1.86        1.02      1.13 o 
   0   7  20       31.28       24.71      1.16 o 
   1   7  20      245.33      207.55      1.92 o 
   2   7  20       29.36       27.75      0.93 o 
   3   7  20       88.24       76.53      1.51 o 
   4   7  20       30.36       28.18      1.21 o 
   5   7  20        3.76        5.02      0.89 o 
   6   7  20        4.69        5.53      1.00 o 
   7   7  20       11.53       13.66      1.51 o 
   0   8  20       61.79       59.58      1.61 o 
   1   8  20       34.43       31.50      0.92 o 
   2   8  20       66.83       60.44      1.32 o 
   3   8  20        3.26        3.17      0.72 o 
   4   8  20        1.06        0.97      0.73 o 
   5   8  20       10.64       11.59      1.03 o 
   6   8  20        3.11        4.20      1.07 o 
   7   8  20        0.14       -0.88      1.09 o 
   0   9  20       13.32       15.41      1.07 o 
   1   9  20      186.35      161.69      1.85 o 
   2   9  20       13.07       13.01      0.89 o 
   3   9  20       20.40       19.34      1.17 o 
   4   9  20       22.39       21.97      1.11 o 
   5   9  20        0.72        0.24      0.86 o 
   6   9  20        3.79        3.64      1.12 o 
   7   9  20        3.79        4.55      1.23 o 
   0  10  20       26.41       23.34      1.23 o 
   1  10  20       58.22       54.13      1.27 o 
   2  10  20        4.89        5.57      0.84 o 
   3  10  20       39.78       39.01      1.40 o 
   4  10  20        6.76        5.29      0.93 o 
   5  10  20        4.71        5.97      1.00 o 
   6  10  20        0.32       -0.08      1.05 o 
   0  11  20        3.16        1.33      0.89 o 
   1  11  20       20.30       20.74      0.98 o 
   2  11  20       12.09       12.82      0.98 o 
   3  11  20       13.31       12.17      1.08 o 
   4  11  20       10.55       13.78      1.15 o 
   5  11  20        4.02        4.99      1.10 o 
   0  12  20        0.07       -0.94      0.94 o 
   1  12  20        8.81        5.85      0.85 o 
   2  12  20        2.05        1.73      0.80 o 
   3  12  20        3.95        3.85      0.90 o 
   4  12  20        0.88        3.44      1.03 o 
   5  12  20        4.36        6.02      1.26 o 
   0  13  20        8.75        7.27      1.31 o 
   1  13  20        6.31        7.41      0.88 o 
   2  13  20        7.92        7.38      0.95 o 
   3  13  20        9.28       10.81      1.09 o 
   4  13  20        2.02        0.62      0.99 o 
   0  14  20        0.82       -0.80      1.39 o 
   1  14  20        1.11       -0.80      0.80 o 
   2  14  20        0.16       -0.80      0.86 o 
   1   0  21      138.82      133.22      1.56 o 
   2   0  21      129.47      118.06      2.41 o 
   3   0  21      422.12      382.21      3.64 o 
   4   0  21        0.94        1.00      0.82 o 
   5   0  21       93.28       93.20      2.25 o 
   6   0  21        2.42        1.32      1.02 o 
   7   0  21       41.50       42.38      2.27 o 
   8   0  21        0.48        2.74      1.52 o 
   0   1  21        3.33        1.79      0.40 o 
   1   1  21       44.55       42.14      0.73 o 
   2   1  21      118.10      111.65      1.35 o 
   3   1  21       75.66       74.87      1.24 o 
   4   1  21      112.84      108.39      1.54 o 
   5   1  21       61.10       62.19      1.30 o 
   6   1  21       22.83       22.80      1.05 o 
   7   1  21       19.31       21.61      1.28 o 
   8   1  21        1.50        1.53      1.00 o 
   0   2  21      247.67      214.83      1.97 o 
   1   2  21       59.38       60.31      0.93 o 
   2   2  21      122.60      109.08      1.12 o 
   3   2  21      172.94      163.79      1.69 o 
   4   2  21       65.58       67.48      1.42 o 
   5   2  21      138.23      134.44      1.99 o 
   6   2  21        3.42        4.10      0.77 o 
   7   2  21       54.11       51.93      1.52 o 
   8   2  21        1.21        0.93      0.99 o 
   0   3  21        0.55       -0.09      0.42 o 
   1   3  21       25.72       24.85      0.66 o 
   2   3  21        1.64        1.09      0.45 o 
   3   3  21       34.66       36.36      1.73 o 
   4   3  21       13.70       15.54      0.84 o 
   5   3  21       17.88       20.05      1.00 o 
   6   3  21        2.96        3.85      0.78 o 
   7   3  21        8.01        6.63      0.96 o 
   8   3  21        0.03       -0.62      0.97 o 
   0   4  21        0.06       -0.63      0.63 o 
   1   4  21       37.22       32.58      0.80 o 
   2   4  21       69.82       69.53      1.19 o 
   3   4  21       11.70       10.69      0.79 o 
   4   4  21        1.53        3.95      0.79 o 
   5   4  21      136.04      131.08      2.19 o 
   6   4  21        2.52        2.83      0.84 o 
   7   4  21       24.49       21.70      1.18 o 
   8   4  21        2.69        1.02      1.12 o 
   0   5  21      105.17      102.36      1.83 o 
   1   5  21        3.36        2.29      0.50 o 
   2   5  21       13.34       13.08      0.73 o 
   3   5  21       95.44       88.71      1.65 o 
   4   5  21       45.21       43.61      1.54 o 
   5   5  21        4.92        6.01      0.84 o 
   6   5  21        6.60        6.12      0.93 o 
   7   5  21       11.32       11.87      1.05 o 
   8   5  21        2.97        4.56      1.09 o 
   0   6  21       21.00       17.52      1.23 o 
   1   6  21       11.28       11.07      0.66 o 
   2   6  21      201.10      182.56      1.97 o 
   3   6  21       30.39       27.20      1.12 o 
   4   6  21      116.61      113.97      1.98 o 
   5   6  21       36.28       33.41      1.67 o 
   6   6  21       38.48       40.75      1.54 o 
   7   6  21       20.17       22.96      1.36 o 
   0   7  21      147.20      127.15      2.24 o 
   1   7  21       50.07       45.54      1.04 o 
   2   7  21       14.44        9.44      0.74 o 
   3   7  21        0.95       -0.06      0.66 o 
   4   7  21        5.80        6.24      0.87 o 
   5   7  21        3.66        4.69      0.91 o 
   6   7  21       20.20       21.76      1.29 o 
   7   7  21        4.55        8.70      1.23 o 
   0   8  21      345.32      296.21      4.11 o 
   1   8  21       20.99       20.43      0.82 o 
   2   8  21      183.98      163.13      2.17 o 
   3   8  21       29.76       24.81      1.08 o 
   4   8  21       63.42       60.97      1.64 o 
   5   8  21       11.66       10.95      1.03 o 
   6   8  21       17.52       16.18      1.24 o 
   7   8  21        4.00        6.14      1.23 o 
   0   9  21      125.76      115.36      2.19 o 
   1   9  21        5.33        5.28      0.69 o 
   2   9  21        8.05        9.59      0.92 o 
   3   9  21        2.85        2.30      0.80 o 
   4   9  21        0.93        0.09      0.81 o 
   5   9  21        1.33        0.26      0.89 o 
   6   9  21        5.72        6.84      1.20 o 
   0  10  21       48.29       44.04      1.61 o 
   1  10  21        6.09        5.51      0.72 o 
   2  10  21       64.03       58.79      1.52 o 
   3  10  21        2.53        1.98      0.79 o 
   4  10  21        1.33        2.00      1.03 o 
   5  10  21        2.38        3.70      1.05 o 
   6  10  21        2.04        1.88      1.29 o 
   0  11  21        5.09        4.03      0.93 o 
   1  11  21        3.73        2.89      0.71 o 
   2  11  21       14.56       13.85      1.01 o 
   3  11  21        1.69        2.08      0.88 o 
   4  11  21        2.77        1.21      0.99 o 
   5  11  21        2.03        0.95      1.05 o 
   0  12  21        8.93        9.33      1.24 o 
   1  12  21        1.70        2.58      0.79 o 
   2  12  21        6.05        6.75      0.91 o 
   3  12  21        6.06        5.54      0.92 o 
   4  12  21       12.56       12.90      1.27 o 
   0  13  21        0.51       -0.31      1.16 o 
   1  13  21        1.06        0.76      0.82 o 
   2  13  21        1.71        1.09      0.86 o 
   3  13  21        1.13        1.36      0.89 o 
   0  14  21        0.56       -1.34      1.34 o 
   1  14  21        2.56        2.95      0.93 o 
   2  14  21        2.87        4.73      0.95 o 
   0   0  22       33.13       32.62      1.33 o 
   1   0  22     1495.46     1398.39      8.75 o 
   2   0  22      854.79      793.60      6.13 o 
   3   0  22      803.55      769.97      6.56 o 
   4   0  22      228.47      205.22      3.07 o 
   5   0  22       65.10       67.51      2.29 o 
   6   0  22       13.22       12.13      1.32 o 
   7   0  22        7.23        9.50      1.43 o 
   8   0  22       17.17       14.89      2.35 o 
   0   1  22      446.63      410.87      2.97 o 
   1   1  22     1005.22      919.67      4.21 o 
   2   1  22      242.04      226.37      1.93 o 
   3   1  22      238.23      239.27      1.94 o 
   4   1  22       72.15       74.46      1.41 o 
   5   1  22       56.65       59.78      1.94 o 
   6   1  22        8.98       13.15      1.01 o 
   7   1  22        8.60       12.11      1.14 o 
   8   1  22        0.51        0.20      1.00 o 
   0   2  22      973.97      891.99      5.68 o 
   1   2  22     2342.23     2119.28      9.26 o 
   2   2  22      316.94      298.20      2.15 o 
   3   2  22      657.47      624.06      3.99 o 
   4   2  22      140.04      140.32      1.82 o 
   5   2  22      143.97      146.98      2.04 o 
   6   2  22       77.56       75.01      1.62 o 
   7   2  22       19.02       20.93      1.16 o 
   8   2  22        8.07        7.89      1.15 o 
   0   3  22      282.61      248.99      2.84 o 
   1   3  22      115.85      115.07      1.83 o 
   2   3  22       41.12       45.26      0.91 o 
   3   3  22      162.34      167.79      3.15 o 
   4   3  22       95.64       92.04      1.50 o 
   5   3  22       25.51       24.27      1.08 o 
   6   3  22        7.82       10.79      0.88 o 
   7   3  22        1.07       -0.17      0.85 o 
   8   3  22        1.49        0.53      1.06 o 
   0   4  22        0.74       -0.73      1.03 o 
   1   4  22      406.83      364.02      2.54 o 
   2   4  22      184.65      170.41      1.69 o 
   3   4  22      431.16      414.47      4.01 o 
   4   4  22       92.49       86.49      1.64 o 
   5   4  22      109.19      111.31      2.26 o 
   6   4  22       52.66       53.66      1.60 o 
   7   4  22       12.87       13.88      1.07 o 
   8   4  22        7.20        6.28      1.23 o 
   0   5  22      118.90      111.09      2.14 o 
   1   5  22       34.64       35.16      1.10 o 
   2   5  22      165.85      151.85      1.85 o 
   3   5  22      187.26      178.96      3.82 o 
   4   5  22       29.26       26.13      1.33 o 
   5   5  22       79.88       78.81      1.79 o 
   6   5  22        9.23        9.89      1.07 o 
   7   5  22        7.75        7.64      1.07 o 
   8   5  22       13.18       16.07      1.51 o 
   0   6  22       45.53       42.39      1.42 o 
   1   6  22       10.48        9.82      0.64 o 
   2   6  22        0.40        0.29      0.56 o 
   3   6  22       18.34       21.44      1.06 o 
   4   6  22        2.53        3.63      0.81 o 
   5   6  22       58.27       56.78      1.62 o 
   6   6  22        2.81        2.41      0.96 o 
   7   6  22       11.67       12.44      1.16 o 
   0   7  22       12.71        7.75      0.91 o 
   1   7  22       38.53       29.74      0.89 o 
   2   7  22       24.32       19.26      1.05 o 
   3   7  22       40.46       37.12      1.31 o 
   4   7  22        9.50       10.38      0.94 o 
   5   7  22       68.34       66.13      1.78 o 
   6   7  22        0.21        1.07      0.94 o 
   7   7  22       27.12       28.69      1.60 o 
   0   8  22       10.34        9.38      1.14 o 
   1   8  22       73.72       71.18      1.30 o 
   2   8  22        7.88        8.05      0.81 o 
   3   8  22       36.82       30.26      1.34 o 
   4   8  22        0.92        1.01      0.80 o 
   5   8  22       24.29       24.70      1.29 o 
   6   8  22        2.25        2.58      1.01 o 
   7   8  22       18.44       18.68      1.48 o 
   0   9  22        5.07        5.80      0.92 o 
   1   9  22       16.14       15.52      0.85 o 
   2   9  22        0.36        1.10      0.76 o 
   3   9  22        0.70        0.84      0.78 o 
   4   9  22        1.71        0.92      1.05 o 
   5   9  22       10.08       10.65      1.10 o 
   6   9  22        0.13        0.15      1.02 o 
   0  10  22        0.00        0.19      0.82 o 
   1  10  22       26.64       17.84      0.93 o 
   2  10  22        0.80        0.47      0.72 o 
   3  10  22       11.29        8.76      1.03 o 
   4  10  22        6.57        6.45      1.06 o 
   5  10  22        0.55       -0.95      0.97 o 
   6  10  22        2.25        2.77      1.24 o 
   0  11  22        2.53        1.73      0.92 o 
   1  11  22        1.18        1.05      0.67 o 
   2  11  22        2.43        1.37      0.78 o 
   3  11  22       19.91       19.04      1.14 o 
   4  11  22        0.71        0.89      1.01 o 
   5  11  22        4.65        3.76      1.11 o 
   0  12  22        0.07       -0.76      1.06 o 
   1  12  22        3.25       -0.17      0.74 o 
   2  12  22        1.57        1.13      0.83 o 
   3  12  22        1.40        0.09      0.83 o 
   4  12  22        7.10        9.18      1.21 o 
   0  13  22        0.60       -1.16      1.16 o 
   1  13  22        1.64        0.62      0.82 o 
   2  13  22        1.49        0.71      0.84 o 
   3  13  22        2.04        0.80      0.88 o 
   0  14  22        1.70       -0.47      1.38 o 
   1  14  22        1.11        0.48      0.91 o 
   1   0  23      622.05      583.63      4.27 o 
   2   0  23       72.35       80.50      1.65 o 
   3   0  23     1344.75     1277.43      9.99 o 
   4   0  23       27.45       30.29      1.98 o 
   5   0  23      315.15      311.11      4.15 o 
   6   0  23       33.20       28.92      1.65 o 
   7   0  23       99.80      100.10      2.83 o 
   8   0  23        1.86        3.22      2.58 o 
   0   1  23      685.04      637.06      4.35 o 
   1   1  23      855.03      797.31      3.89 o 
   2   1  23      240.99      234.18      1.78 o 
   3   1  23       89.97       85.10      1.49 o 
   4   1  23      122.54      122.10      1.68 o 
   5   1  23      104.80      100.92      1.76 o 
   6   1  23        8.17       10.91      1.00 o 
   7   1  23       20.46       21.23      1.30 o 
   8   1  23        0.57        0.93      1.00 o 
   0   2  23       45.64       51.41      1.23 o 
   1   2  23       97.82      100.38      1.37 o 
   2   2  23       43.06       38.76      0.89 o 
   3   2  23      364.98      340.68      2.65 o 
   4   2  23       35.89       34.49      1.10 o 
   5   2  23      302.09      296.06      3.26 o 
   6   2  23       27.47       29.86      1.23 o 
   7   2  23       62.60       58.75      1.77 o 
   8   2  23        1.61        0.96      1.01 o 
   0   3  23     1360.34     1268.59      7.73 o 
   1   3  23     1400.71     1297.98      6.21 o 
   2   3  23      834.46      793.77      4.40 o 
   3   3  23      418.74      388.38      3.38 o 
   4   3  23       92.06       89.77      1.57 o 
   5   3  23       21.67       23.73      1.09 o 
   6   3  23       20.60       18.52      1.08 o 
   7   3  23       14.05       13.37      1.16 o 
   8   3  23        2.94        3.99      1.15 o 
   0   4  23      315.17      284.22      3.08 o 
   1   4  23      541.58      518.89      3.19 o 
   2   4  23      276.60      264.82      2.65 o 
   3   4  23       47.98       55.40      1.54 o 
   4   4  23       72.17       76.99      1.61 o 
   5   4  23       68.21       65.02      1.59 o 
   6   4  23        4.94        6.38      0.95 o 
   7   4  23        9.83       11.76      1.12 o 
   8   4  23        8.40        8.46      1.31 o 
   0   5  23      157.45      140.50      2.22 o 
   1   5  23      198.75      172.11      2.01 o 
   2   5  23      228.71      214.77      2.28 o 
   3   5  23      162.39      153.22      3.42 o 
   4   5  23      174.83      175.76      2.44 o 
   5   5  23       42.27       45.89      1.56 o 
   6   5  23        7.32        6.72      1.03 o 
   7   5  23       30.69       32.83      1.47 o 
   0   6  23       45.20       39.40      1.41 o 
   1   6  23      108.55       95.88      1.35 o 
   2   6  23       87.94       83.54      1.79 o 
   3   6  23      218.85      205.06      2.81 o 
   4   6  23       86.21       82.68      2.22 o 
   5   6  23       40.80       39.24      1.58 o 
   6   6  23       37.61       38.92      1.60 o 
   7   6  23       18.44       19.93      1.29 o 
   0   7  23        0.01       -0.22      0.71 o 
   1   7  23        6.14        6.08      0.61 o 
   2   7  23       12.72       12.15      0.86 o 
   3   7  23       75.88       76.84      1.67 o 
   4   7  23       57.35       62.47      1.76 o 
   5   7  23       31.48       31.32      1.39 o 
   6   7  23       18.24       18.53      1.28 o 
   7   7  23        9.55       12.86      1.36 o 
   0   8  23        5.05        6.06      1.32 o 
   1   8  23       70.19       66.07      1.28 o 
   2   8  23        4.51        2.68      0.71 o 
   3   8  23        9.94        9.12      1.02 o 
   4   8  23        2.58        2.19      0.84 o 
   5   8  23       28.89       31.22      1.42 o 
   6   8  23        9.06        6.51      1.13 o 
   0   9  23        9.77        6.75      0.93 o 
   1   9  23       23.75       23.08      0.98 o 
   2   9  23       10.82       12.50      0.95 o 
   3   9  23        2.58        0.82      0.85 o 
   4   9  23        5.91        4.27      1.00 o 
   5   9  23       10.61       10.08      1.12 o 
   6   9  23        8.63        8.22      1.24 o 
   0  10  23        0.96        0.87      0.82 o 
   1  10  23        0.27        0.45      0.64 o 
   2  10  23        1.08        2.10      0.77 o 
   3  10  23        7.29        7.02      1.01 o 
   4  10  23        1.03        1.61      0.96 o 
   5  10  23        1.70        1.51      1.04 o 
   0  11  23        3.00        1.82      1.12 o 
   1  11  23        4.70        3.63      0.74 o 
   2  11  23        4.06        1.98      0.85 o 
   3  11  23        1.78        0.57      0.90 o 
   4  11  23        2.59        1.87      1.01 o 
   5  11  23        3.30        4.55      1.14 o 
   0  12  23        1.97        4.06      1.27 o 
   1  12  23        0.10       -0.76      0.76 o 
   2  12  23        1.38        1.71      0.89 o 
   3  12  23        1.18        0.50      0.90 o 
   4  12  23        2.12        0.91      1.08 o 
   0  13  23        1.60        0.19      1.20 o 
   1  13  23        2.04        1.51      0.89 o 
   2  13  23        0.79       -0.86      0.86 o 
   0   0  24       60.84       60.90      1.73 o 
   1   0  24        3.59        2.84      0.66 o 
   2   0  24     1371.75     1309.90      9.46 o 
   3   0  24        0.16        3.50      0.88 o 
   4   0  24      444.95      434.08      6.48 o 
   5   0  24        5.01        5.29      1.19 o 
   6   0  24        6.64        5.82      1.20 o 
   7   0  24        0.11        1.83      1.30 o 
   8   0  24        1.01        1.62      1.54 o 
   0   1  24      162.64      143.08      1.70 o 
   1   1  24       13.88       12.77      0.55 o 
   2   1  24      176.67      156.65      1.48 o 
   3   1  24        6.54        7.81      0.68 o 
   4   1  24      187.91      179.52      2.03 o 
   5   1  24        3.20        5.15      0.78 o 
   6   1  24       27.58       24.77      1.22 o 
   7   1  24        9.62       10.50      1.15 o 
   8   1  24        6.73        7.09      1.15 o 
   0   2  24     1785.67     1723.11     10.16 o 
   1   2  24       17.00       17.87      0.66 o 
   2   2  24      440.82      452.23      3.02 o 
   3   2  24       18.73       15.80      0.80 o 
   4   2  24      157.07      160.73      2.42 o 
   5   2  24       15.42       16.73      1.01 o 
   6   2  24       67.57       66.76      1.62 o 
   7   2  24        2.16        4.86      0.97 o 
   8   2  24        4.49        4.83      1.13 o 
   0   3  24      259.70      297.80      2.62 o 
   1   3  24       55.87       58.97      0.99 o 
   2   3  24      159.09      153.99      1.54 o 
   3   3  24       70.02       68.35      1.33 o 
   4   3  24       20.83       18.39      0.98 o 
   5   3  24       29.17       28.90      1.57 o 
   6   3  24       52.81       54.04      1.79 o 
   7   3  24        4.08        3.50      1.00 o 
   8   3  24       11.12        9.85      1.30 o 
   0   4  24       44.33       30.06      1.16 o 
   1   4  24       52.37       54.99      1.07 o 
   2   4  24       39.56       44.98      1.13 o 
   3   4  24       62.01       61.04      1.59 o 
   4   4  24       62.29       59.65      1.43 o 
   5   4  24       37.22       32.00      1.29 o 
   6   4  24       31.59       32.47      1.39 o 
   7   4  24        9.04        6.89      1.05 o 
   0   5  24        0.82        2.69      0.79 o 
   1   5  24       42.89       41.78      1.03 o 
   2   5  24       24.66       26.79      1.06 o 
   3   5  24       74.59       70.60      1.60 o 
   4   5  24        3.06        4.15      0.84 o 
   5   5  24       65.18       62.01      1.79 o 
   6   5  24       11.89       13.35      1.16 o 
   7   5  24       16.20       16.97      1.23 o 
   0   6  24        0.41       -0.65      0.65 o 
   1   6  24       20.99       20.42      0.79 o 
   2   6  24       22.90       23.16      1.03 o 
   3   6  24       92.13       84.72      1.79 o 
   4   6  24        3.62        5.04      0.88 o 
   5   6  24       36.65       33.52      1.42 o 
   6   6  24        2.69        3.21      0.98 o 
   7   6  24       22.00       21.77      1.35 o 
   0   7  24        1.94        2.85      0.79 o 
   1   7  24        3.48        2.57      0.55 o 
   2   7  24       11.08       11.10      0.88 o 
   3   7  24       22.29       27.28      1.58 o 
   4   7  24       24.49       25.20      1.25 o 
   5   7  24       35.05       36.47      1.60 o 
   6   7  24        3.42        2.64      1.03 o 
   7   7  24       10.08       10.54      1.34 o 
   0   8  24        7.68        8.47      0.97 o 
   1   8  24        0.78        0.89      0.60 o 
   2   8  24        3.42        3.93      0.75 o 
   3   8  24       12.58       12.10      1.07 o 
   4   8  24        7.71        7.52      1.04 o 
   5   8  24       38.32       37.19      1.54 o 
   6   8  24       10.00        8.92      1.16 o 
   0   9  24        1.00        0.74      0.80 o 
   1   9  24        4.69        3.73      0.69 o 
   2   9  24        9.38        8.36      0.89 o 
   3   9  24        7.33        9.27      1.04 o 
   4   9  24       11.54       13.37      1.18 o 
   5   9  24       11.86       11.89      1.44 o 
   6   9  24        1.75        1.36      1.12 o 
   0  10  24        3.09        4.71      0.96 o 
   1  10  24        0.62        0.73      0.67 o 
   2  10  24        1.17        1.19      0.79 o 
   3  10  24        0.08       -0.86      0.86 o 
   4  10  24        6.99        6.11      1.11 o 
   5  10  24        1.25        1.03      1.04 o 
   0  11  24        4.46        2.83      1.10 o 
   1  11  24        0.33        0.14      0.69 o 
   2  11  24        1.07        0.86      0.84 o 
   3  11  24        0.50       -0.44      0.84 o 
   4  11  24        0.01       -0.99      0.99 o 
   0  12  24        3.07        0.37      1.18 o 
   1  12  24        0.22       -0.23      0.86 o 
   2  12  24        6.96        5.78      0.98 o 
   3  12  24        0.21        1.89      0.92 o 
   0  13  24        8.38        6.61      1.85 o 
   1  13  24        0.07       -1.06      1.06 o 
   2  13  24        1.17        0.05      0.87 o 
   1   0  25       27.45       28.11      1.03 o 
   2   0  25       16.70       18.40      0.98 o 
   3   0  25       17.70       13.74      1.17 o 
   4   0  25        2.81        1.89      0.98 o 
   5   0  25       91.10       91.52      3.13 o 
   6   0  25       13.93       12.19      1.33 o 
   7   0  25       16.84       13.77      1.87 o 
   8   0  25        1.91        3.55      1.66 o 
   0   1  25       35.66       35.27      0.97 o 
   1   1  25        1.37        1.16      0.44 o 
   2   1  25       66.16       58.23      1.02 o 
   3   1  25      144.70      125.09      1.72 o 
   4   1  25       18.44       16.64      0.89 o 
   5   1  25      115.60      112.52      2.40 o 
   6   1  25        4.22        6.46      0.96 o 
   7   1  25       26.38       25.35      1.40 o 
   0   2  25        3.98        4.68      0.65 o 
   1   2  25      509.68      411.18      2.64 o 
   2   2  25       28.42       28.36      0.83 o 
   3   2  25      605.19      546.36      3.87 o 
   4   2  25       27.97       30.65      1.09 o 
   5   2  25       47.25       48.62      1.42 o 
   6   2  25        6.76        6.75      0.93 o 
   7   2  25        8.74        9.81      1.09 o 
   0   3  25        0.01        0.14      0.55 o 
   1   3  25      255.67      210.34      1.64 o 
   2   3  25        3.71        3.52      0.51 o 
   3   3  25       43.45       41.73      1.31 o 
   4   3  25       32.18       29.07      1.15 o 
   5   3  25       39.97       42.20      1.43 o 
   6   3  25        4.89        5.35      0.94 o 
   7   3  25        1.36       -0.36      0.94 o 
   0   4  25       28.85       28.41      1.16 o 
   1   4  25      919.39      752.47      4.32 o 
   2   4  25       20.73       18.64      0.94 o 
   3   4  25       79.82       65.74      1.58 o 
   4   4  25        7.48        6.99      0.79 o 
   5   4  25       45.25       42.47      1.44 o 
   6   4  25       20.85       20.94      1.23 o 
   7   4  25        0.66       -0.22      0.95 o 
   0   5  25        1.48        2.53      0.88 o 
   1   5  25      109.58      104.99      1.43 o 
   2   5  25        2.63        3.30      0.69 o 
   3   5  25       36.87       36.72      1.31 o 
   4   5  25        7.59        8.31      0.92 o 
   5   5  25       17.55       18.59      1.19 o 
   6   5  25        0.93        0.27      0.95 o 
   7   5  25       14.69       16.53      1.33 o 
   0   6  25        5.88        5.73      0.84 o 
   1   6  25       61.02       47.53      1.08 o 
   2   6  25        3.83        3.04      0.77 o 
   3   6  25      100.04       90.33      1.83 o 
   4   6  25       16.31       16.14      1.08 o 
   5   6  25        1.11        0.66      0.87 o 
   6   6  25        3.71        5.29      1.05 o 
   7   6  25        6.20        7.47      1.12 o 
   0   7  25        0.97        0.58      0.76 o 
   1   7  25        8.12        6.22      0.67 o 
   2   7  25        1.20        1.70      0.73 o 
   3   7  25       84.55       83.76      1.93 o 
   4   7  25        0.28        0.63      0.82 o 
   5   7  25       16.72       19.68      1.32 o 
   6   7  25        1.07        1.40      0.98 o 
   0   8  25        0.24        0.32      0.79 o 
   1   8  25        2.61        3.11      0.66 o 
   2   8  25        1.43        1.62      0.74 o 
   3   8  25        0.18        0.08      0.82 o 
   4   8  25        0.93        1.34      0.92 o 
   5   8  25       30.03       33.15      1.53 o 
   6   8  25        8.35       10.73      1.22 o 
   0   9  25        1.56        2.28      0.87 o 
   1   9  25       23.06       18.73      0.95 o 
   2   9  25        4.70        8.30      0.92 o 
   3   9  25        1.09        2.96      0.98 o 
   4   9  25        9.28       10.54      1.17 o 
   5   9  25        2.96        3.94      1.11 o 
   0  10  25        0.01        1.08      0.97 o 
   1  10  25        8.27        8.73      0.84 o 
   2  10  25        0.19        0.01      0.81 o 
   3  10  25       14.07       16.67      1.30 o 
   4  10  25        2.74        3.41      1.06 o 
   5  10  25        1.65        2.12      1.08 o 
   0  11  25        1.28        1.70      1.08 o 
   1  11  25       24.15       29.30      1.25 o 
   2  11  25        3.66        6.34      0.99 o 
   3  11  25        0.12       -0.69      0.87 o 
   4  11  25        7.87        9.70      1.22 o 
   0  12  25        1.81        0.75      1.38 o 
   1  12  25        3.07        4.32      1.23 o 
   2  12  25        1.41        1.56      0.92 o 
   3  12  25        2.18        3.69      1.00 o 
   0  13  25        3.99        5.50      1.44 o 
   1  13  25        0.13        0.74      1.02 o 
   0   0  26        0.13        0.99      0.69 o 
   1   0  26        0.07       -0.45      0.57 o 
   2   0  26      258.86      217.19      2.63 o 
   3   0  26       81.47       73.18      2.33 o 
   4   0  26       65.49       56.21      1.86 o 
   5   0  26        7.45        9.04      1.24 o 
   6   0  26        1.07        2.51      1.12 o 
   7   0  26        2.57        2.14      1.45 o 
   0   1  26       37.02       35.93      0.99 o 
   1   1  26       65.84       60.98      0.96 o 
   2   1  26       46.28       42.32      0.91 o 
   3   1  26        5.52        6.03      0.66 o 
   4   1  26       66.91       66.44      1.42 o 
   5   1  26       14.47       15.36      0.96 o 
   6   1  26        8.36        6.51      0.99 o 
   7   1  26        0.59       -0.32      1.16 o 
   0   2  26      240.73      178.17      1.95 o 
   1   2  26       56.44       46.81      0.92 o 
   2   2  26       13.95       11.39      0.69 o 
   3   2  26       15.26       17.52      0.83 o 
   4   2  26       65.01       57.96      1.35 o 
   5   2  26        3.16        3.08      0.80 o 
   6   2  26       27.75       28.53      1.27 o 
   7   2  26        4.04        6.53      1.04 o 
   0   3  26       92.31       83.98      1.46 o 
   1   3  26       30.78       29.52      0.74 o 
   2   3  26      147.20      133.13      2.19 o 
   3   3  26        2.07        1.80      0.60 o 
   4   3  26       18.99       17.67      1.04 o 
   5   3  26       17.64       18.47      1.13 o 
   6   3  26       23.53       25.07      1.30 o 
   7   3  26        6.53        7.65      1.09 o 
   0   4  26       13.06       10.10      0.90 o 
   1   4  26       51.35       46.40      1.21 o 
   2   4  26       53.24       51.33      1.33 o 
   3   4  26       12.26       12.20      0.94 o 
   4   4  26        0.97       -0.75      0.75 o 
   5   4  26       10.03       11.27      1.07 o 
   6   4  26        7.44        8.04      1.21 o 
   7   4  26        2.20        2.94      1.06 o 
   0   5  26       61.23       51.28      1.53 o 
   1   5  26       23.44       21.24      0.81 o 
   2   5  26       42.98       39.69      1.25 o 
   3   5  26       68.24       65.52      1.64 o 
   4   5  26       26.14       25.22      1.27 o 
   5   5  26        5.16        5.51      0.98 o 
   6   5  26        0.68        1.34      0.97 o 
   7   5  26        7.28        7.90      1.17 o 
   0   6  26        9.23        6.15      0.88 o 
   1   6  26        7.78        7.16      0.63 o 
   2   6  26        5.23        4.47      0.79 o 
   3   6  26       13.51       12.46      0.97 o 
   4   6  26       21.85       23.66      1.23 o 
   5   6  26       10.09        8.87      1.06 o 
   6   6  26       14.27       12.60      1.25 o 
   0   7  26        0.09       -0.38      0.73 o 
   1   7  26        3.24        3.45      0.62 o 
   2   7  26        6.23        6.14      0.84 o 
   3   7  26       14.86       14.97      1.14 o 
   4   7  26        7.78        9.29      1.03 o 
   5   7  26       10.10       12.07      1.22 o 
   6   7  26        2.94        4.31      1.08 o 
   0   8  26        3.42        5.22      0.93 o 
   1   8  26        0.65        0.91      0.63 o 
   2   8  26        6.99        8.86      0.88 o 
   3   8  26        0.44       -0.38      0.82 o 
   4   8  26        3.00        2.97      0.99 o 
   5   8  26        0.79        1.81      1.11 o 
   6   8  26        2.32        3.79      1.11 o 
   0   9  26        3.03        2.27      0.90 o 
   1   9  26        2.27        2.07      0.69 o 
   2   9  26       11.78       13.35      1.08 o 
   3   9  26       10.76       10.91      1.15 o 
   4   9  26       16.60       21.30      1.39 o 
   5   9  26       19.04       17.26      1.41 o 
   0  10  26        7.16        7.55      1.17 o 
   1  10  26        4.49        4.97      0.86 o 
   2  10  26       11.40       12.13      1.12 o 
   3  10  26        6.94        7.43      1.12 o 
   4  10  26       10.20       12.88      1.40 o 
   0  11  26       16.48       21.51      1.57 o 
   1  11  26        2.54        3.72      0.86 o 
   2  11  26       26.43       30.95      1.46 o 
   3  11  26        6.09        7.51      1.05 o 
   4  11  26        7.20        7.51      1.24 o 
   0  12  26       16.22       16.84      1.72 o 
   1  12  26       16.89       18.75      1.31 o 
   2  12  26        6.78        6.14      1.09 o 
   1   0  27        2.42        1.93      0.55 o 
   2   0  27        2.38        3.77      0.86 o 
   3   0  27       83.37       75.83      1.99 o 
   4   0  27        0.01       -0.38      0.88 o 
   5   0  27       20.03       17.19      1.42 o 
   6   0  27        0.07       -0.49      1.06 o 
   7   0  27        0.15        2.34      1.53 o 
   0   1  27       22.18       21.96      0.85 o 
   1   1  27       26.93       23.60      0.66 o 
   2   1  27       82.24       74.57      1.14 o 
   3   1  27        6.69        4.46      0.69 o 
   4   1  27       28.94       26.49      1.06 o 
   5   1  27       15.89       13.71      0.93 o 
   6   1  27       10.16        9.25      1.03 o 
   7   1  27        4.99        5.78      1.10 o 
   0   2  27      231.11      206.65      2.37 o 
   1   2  27       72.35       64.87      1.00 o 
   2   2  27       20.23       19.73      0.74 o 
   3   2  27        0.74        0.86      0.59 o 
   4   2  27        0.11       -0.64      0.64 o 
   5   2  27        2.57        2.87      0.79 o 
   6   2  27        1.40        1.11      0.89 o 
   7   2  27        1.89        2.94      1.03 o 
   0   3  27       22.58       13.43      0.80 o 
   1   3  27       20.30       16.05      0.61 o 
   2   3  27       44.29       39.40      1.10 o 
   3   3  27        6.99        7.81      0.74 o 
   4   3  27       15.76       13.62      0.97 o 
   5   3  27       11.44       14.08      1.03 o 
   6   3  27        8.42        6.53      0.99 o 
   7   3  27       14.68       16.37      1.26 o 
   0   4  27       31.13       26.29      1.13 o 
   1   4  27        9.51        8.96      0.64 o 
   2   4  27       25.40       25.62      1.06 o 
   3   4  27       16.08       15.89      1.02 o 
   4   4  27       28.17       23.87      1.23 o 
   5   4  27        7.10        7.60      0.99 o 
   6   4  27        0.10        0.60      0.94 o 
   7   4  27        1.08        0.67      1.03 o 
   0   5  27        0.47        0.77      0.71 o 
   1   5  27        5.34        4.33      0.58 o 
   2   5  27       26.79       24.16      1.13 o 
   3   5  27        0.14        0.62      0.73 o 
   4   5  27        4.23        4.45      0.87 o 
   5   5  27        4.23        4.32      0.95 o 
   6   5  27        0.33        0.46      1.10 o 
   0   6  27        2.51        2.66      0.80 o 
   1   6  27        4.83        5.25      0.65 o 
   2   6  27       16.35       13.67      1.05 o 
   3   6  27        1.84        2.26      0.87 o 
   4   6  27        0.27        0.61      0.82 o 
   5   6  27        4.39        3.33      0.96 o 
   6   6  27        8.96       10.95      1.22 o 
   0   7  27        0.07        0.10      0.76 o 
   1   7  27        0.92        0.81      0.60 o 
   2   7  27        4.85        3.74      0.82 o 
   3   7  27       13.25       14.82      1.16 o 
   4   7  27       29.95       31.76      1.53 o 
   5   7  27        7.94        8.15      1.18 o 
   6   7  27        2.75        3.89      1.08 o 
   0   8  27        4.17        4.32      0.95 o 
   1   8  27        0.98        1.93      0.68 o 
   2   8  27       18.57       19.85      1.10 o 
   3   8  27       16.52       20.35      1.30 o 
   4   8  27        7.92        7.62      1.12 o 
   5   8  27       12.91       14.16      1.45 o 
   0   9  27       21.26       28.18      1.63 o 
   1   9  27        4.72        6.05      0.85 o 
   2   9  27       22.77       28.56      1.40 o 
   3   9  27       14.51       15.89      1.29 o 
   4   9  27        2.52        3.77      1.06 o 
   5   9  27        4.30        6.47      1.24 o 
   0  10  27       17.10       18.83      1.50 o 
   1  10  27       17.50       22.26      1.34 o 
   2  10  27        2.86        5.75      1.04 o 
   3  10  27        4.01        3.75      1.03 o 
   4  10  27        5.44        6.46      1.20 o 
   0  11  27       30.18       34.50      1.89 o 
   1  11  27        1.28        1.41      0.86 o 
   2  11  27        9.84       11.57      1.17 o 
   3  11  27        3.82        3.97      1.08 o 
   0  12  27        1.77        3.85      1.42 o 
   1  12  27        1.27        0.92      1.02 o 
   2  12  27        8.10       10.73      2.54 o 
   0   0  28        0.43       -0.43      0.79 o 
   1   0  28       51.50       44.96      1.19 o 
   2   0  28        2.80        0.33      0.67 o 
   3   0  28       25.32       23.63      1.37 o 
   4   0  28        0.06        0.17      0.92 o 
   5   0  28        1.54        1.20      1.06 o 
   6   0  28        0.10       -0.51      1.11 o 
   7   0  28        0.00       -0.58      1.48 o 
   0   1  28        0.01        0.45      0.62 o 
   1   1  28       77.71       71.79      1.02 o 
   2   1  28        0.03       -0.04      0.45 o 
   3   1  28       10.26        8.56      0.75 o 
   4   1  28        0.17       -0.63      0.63 o 
   5   1  28        3.04        2.98      0.76 o 
   6   1  28        1.71        1.65      0.88 o 
   7   1  28        1.22        2.59      1.06 o 
   0   2  28        1.09        2.54      0.59 o 
   1   2  28       26.62       26.34      0.75 o 
   2   2  28        3.24        3.84      0.55 o 
   3   2  28       46.00       44.41      1.16 o 
   4   2  28       10.05       11.07      0.84 o 
   5   2  28        1.00        1.41      0.77 o 
   6   2  28        9.66       11.03      1.13 o 
   7   2  28        0.31        0.02      1.02 o 
   0   3  28        4.92        5.92      0.77 o 
   1   3  28       25.70       25.13      0.77 o 
   2   3  28        6.32        5.00      0.66 o 
   3   3  28        8.53        7.75      0.74 o 
   4   3  28        8.73        8.64      0.90 o 
   5   3  28        2.93        3.44      0.87 o 
   6   3  28       13.88       13.22      1.27 o 
   7   3  28        0.95        0.93      1.02 o 
   0   4  28        0.52        0.21      0.66 o 
   1   4  28        0.27        0.15      0.50 o 
   2   4  28       19.86       21.16      1.02 o 
   3   4  28        6.58        5.90      0.85 o 
   4   4  28       27.25       26.71      1.33 o 
   5   4  28       15.10       16.46      1.22 o 
   6   4  28        8.84       10.35      1.17 o 
   0   5  28        0.00        0.41      0.73 o 
   1   5  28        0.10       -0.40      0.53 o 
   2   5  28        2.79        2.92      0.80 o 
   3   5  28       23.15       23.83      1.20 o 
   4   5  28        7.49        7.62      0.98 o 
   5   5  28       17.63       17.41      1.50 o 
   6   5  28       11.24       14.41      1.23 o 
   0   6  28       18.17       17.51      1.15 o 
   1   6  28       23.59       26.69      1.03 o 
   2   6  28        6.87        8.82      0.91 o 
   3   6  28        4.20        5.08      0.96 o 
   4   6  28       12.57       15.49      1.13 o 
   5   6  28        1.89        1.92      0.97 o 
   6   6  28        8.40        9.71      1.21 o 
   0   7  28        2.06        2.60      0.86 o 
   1   7  28        2.53        3.63      0.69 o 
   2   7  28        5.96        8.06      0.89 o 
   3   7  28        9.40       12.52      1.12 o 
   4   7  28        6.05        7.51      1.11 o 
   5   7  28        8.47        7.88      1.27 o 
   0   8  28        1.29        0.63      0.91 o 
   1   8  28        1.59        3.10      0.78 o 
   2   8  28        1.59        2.79      0.86 o 
   3   8  28       12.17       13.69      1.24 o 
   4   8  28        4.02        3.50      1.05 o 
   5   8  28        2.02        3.98      1.20 o 
   0   9  28        0.12        0.87      1.07 o 
   1   9  28       15.42       18.47      1.09 o 
   2   9  28        5.87        8.54      1.03 o 
   3   9  28        8.13        7.14      1.12 o 
   4   9  28        7.73        7.15      1.17 o 
   0  10  28       10.96       15.52      2.52 o 
   1  10  28       23.42       23.82      1.21 o 
   2  10  28       14.97       18.31      1.25 o 
   3  10  28        3.16        4.44      1.06 o 
   4  10  28        4.34        4.84      1.19 o 
   0  11  28        1.75        1.43      1.18 o 
   1  11  28        0.52        1.32      0.90 o 
   2  11  28        1.12        1.87      1.03 o 
   0  12  28       21.39       25.40      2.11 o 
   1   0  29        0.00        0.18      0.56 o 
   2   0  29       15.39       15.76      0.98 o 
   3   0  29        1.57        1.00      0.86 o 
   4   0  29        0.07       -0.88      0.88 o 
   5   0  29        7.12        6.35      1.18 o 
   6   0  29        6.19        5.54      1.24 o 
   7   0  29        3.24        2.80      1.59 o 
   0   1  29        1.57        2.97      0.65 o 
   1   1  29        1.60        1.99      0.45 o 
   2   1  29        0.67        1.02      0.48 o 
   3   1  29        4.62        3.86      0.69 o 
   4   1  29       12.66        8.97      0.84 o 
   5   1  29        1.50        0.21      0.76 o 
   6   1  29        0.39       -0.84      0.84 o 
   7   1  29        0.93        0.67      1.19 o 
   0   2  29        9.33        9.42      0.84 o 
   1   2  29        2.96        2.86      0.47 o 
   2   2  29        0.89        0.59      0.53 o 
   3   2  29        6.23        5.04      0.83 o 
   4   2  29        1.13        0.57      0.68 o 
   5   2  29        1.56        1.46      0.89 o 
   6   2  29        0.05        0.56      0.94 o 
   0   3  29        0.33        0.42      0.68 o 
   1   3  29        0.23       -0.06      0.52 o 
   2   3  29        6.02        3.94      0.70 o 
   3   3  29        3.15        3.45      0.72 o 
   4   3  29        5.25        5.61      0.90 o 
   5   3  29        2.85        1.62      0.86 o 
   6   3  29        3.32        3.04      1.03 o 
   0   4  29        0.04       -0.39      0.69 o 
   1   4  29        3.69        4.32      0.60 o 
   2   4  29       20.07       21.64      1.12 o 
   3   4  29        0.65        0.84      0.76 o 
   4   4  29        6.88        7.05      0.98 o 
   5   4  29        0.19        0.26      0.87 o 
   6   4  29        0.95        0.98      0.99 o 
   0   5  29        2.37        7.20      0.97 o 
   1   5  29        6.09        4.63      0.69 o 
   2   5  29       36.01       37.52      1.52 o 
   3   5  29        3.81        4.09      0.92 o 
   4   5  29        1.34        2.56      0.91 o 
   5   5  29        5.28        6.46      1.06 o 
   6   5  29        2.70        2.80      1.04 o 
   0   6  29      128.10      129.29      2.39 o 
   1   6  29        0.53        0.13      0.63 o 
   2   6  29       28.52       31.38      1.26 o 
   3   6  29        8.93       10.29      1.09 o 
   4   6  29       16.01       18.78      1.41 o 
   5   6  29        5.36        7.37      1.09 o 
   6   6  29        2.38        2.23      1.06 o 
   0   7  29        0.77        1.35      0.86 o 
   1   7  29       17.93       20.89      1.11 o 
   2   7  29        0.66        0.05      0.77 o 
   3   7  29       19.57       22.08      1.36 o 
   4   7  29       10.14       10.40      1.16 o 
   5   7  29        1.43        2.05      1.09 o 
   0   8  29       43.66       45.64      1.93 o 
   1   8  29        0.27        1.08      0.81 o 
   2   8  29       54.44       57.26      1.63 o 
   3   8  29        1.38        1.81      1.00 o 
   4   8  29        8.52        8.03      1.18 o 
   5   8  29        8.67       14.95      1.46 o 
   0   9  29        4.69        7.11      1.26 o 
   1   9  29       10.75       13.65      1.34 o 
   2   9  29        2.12        2.44      0.97 o 
   3   9  29        0.67        0.48      0.94 o 
   4   9  29        7.17        7.83      1.23 o 
   0  10  29        7.63        6.10      1.29 o 
   1  10  29       11.35       14.21      1.10 o 
   2  10  29        8.53       13.15      1.30 o 
   3  10  29       16.48       22.50      1.40 o 
   0  11  29        3.24        3.90      1.39 o 
   1  11  29        0.54        0.53      0.99 o 
   2  11  29        4.31        4.96      1.12 o 
   0   0  30       16.09       15.18      1.20 o 
   1   0  30       18.25       20.63      0.94 o 
   2   0  30        0.68        1.26      0.72 o 
   3   0  30        0.07        0.60      0.89 o 
   4   0  30        0.51       -0.80      0.95 o 
   5   0  30        2.62        4.18      1.17 o 
   6   0  30        0.50       -0.89      1.12 o 
   0   1  30        1.03        0.54      0.59 o 
   1   1  30       17.98       17.59      0.67 o 
   2   1  30        5.88        5.92      0.63 o 
   3   1  30        1.78        1.73      0.65 o 
   4   1  30        2.20        2.83      0.73 o 
   5   1  30        3.23        2.43      0.81 o 
   6   1  30        0.71        0.92      0.90 o 
   0   2  30        3.49        4.64      0.75 o 
   1   2  30        3.34        3.37      0.51 o 
   2   2  30        4.37        3.33      0.59 o 
   3   2  30       20.93       19.80      1.01 o 
   4   2  30        2.96        1.59      0.79 o 
   5   2  30        2.05        1.62      0.93 o 
   6   2  30        0.28        0.26      0.95 o 
   0   3  30        0.04       -0.28      0.73 o 
   1   3  30       10.19        8.93      0.69 o 
   2   3  30        4.17        4.21      0.90 o 
   3   3  30        2.02        1.82      0.70 o 
   4   3  30        2.58        1.46      0.83 o 
   5   3  30        1.79        0.01      0.90 o 
   6   3  30        1.22        0.30      0.97 o 
   0   4  30       56.51       55.96      1.54 o 
   1   4  30       45.41       43.70      1.17 o 
   2   4  30        6.92        6.69      0.88 o 
   3   4  30        3.53        3.34      0.80 o 
   4   4  30        2.39        2.45      0.88 o 
   5   4  30        5.21        6.41      1.05 o 
   6   4  30        1.50        1.00      1.00 o 
   0   5  30        2.72        2.48      0.92 o 
   1   5  30       33.15       34.23      1.15 o 
   2   5  30        8.38        7.47      1.18 o 
   3   5  30       13.53       13.73      1.15 o 
   4   5  30        0.97        0.62      0.87 o 
   5   5  30        0.85        0.88      0.96 o 
   6   5  30        0.42        1.38      1.03 o 
   0   6  30        0.01       -0.30      0.84 o 
   1   6  30        0.19        0.11      0.72 o 
   2   6  30        8.53        6.96      0.88 o 
   3   6  30        5.40        4.95      1.01 o 
   4   6  30        4.25        5.41      1.14 o 
   5   6  30        1.01       -0.71      0.93 o 
   0   7  30        0.45        1.17      0.92 o 
   1   7  30       27.01       33.37      1.31 o 
   2   7  30        2.09        1.78      0.83 o 
   3   7  30        7.77        7.05      1.07 o 
   4   7  30        0.41        0.20      0.98 o 
   5   7  30        0.57        3.21      1.14 o 
   0   8  30        7.07        6.39      1.21 o 
   1   8  30        2.66        3.70      0.89 o 
   2   8  30        3.65        3.76      0.89 o 
   3   8  30        4.02        5.22      1.09 o 
   4   8  30       14.23       18.41      1.39 o 
   0   9  30        4.23        5.23      1.22 o 
   1   9  30        1.52        2.77      0.87 o 
   2   9  30        1.72        0.86      0.94 o 
   3   9  30        3.47        5.43      1.11 o 
   0  10  30        0.02        0.50      1.14 o 
   1  10  30        2.92        3.07      1.03 o 
   2  10  30        3.09        3.91      1.06 o 
   0  11  30        1.36        1.69      1.40 o 
   1   0  31       12.88       13.98      0.92 o 
   2   0  31        0.25        0.92      0.74 o 
   3   0  31        0.27       -0.15      0.90 o 
   4   0  31        0.55        1.13      1.00 o 
   5   0  31        1.91        1.45      1.13 o 
   6   0  31        0.01       -1.26      1.26 o 
   0   1  31        0.56        0.92      0.68 o 
   1   1  31        8.35        9.16      0.60 o 
   2   1  31        4.05        4.70      0.66 o 
   3   1  31       12.00       13.17      0.97 o 
   4   1  31        1.97        0.30      0.73 o 
   5   1  31        6.34        9.08      0.96 o 
   6   1  31        0.36       -0.98      0.98 o 
   0   2  31        8.99       10.04      0.88 o 
   1   2  31       22.28       21.18      0.79 o 
   2   2  31        2.46        3.18      0.68 o 
   3   2  31        5.03        5.92      0.85 o 
   4   2  31        0.82       -0.04      0.79 o 
   5   2  31        3.93        2.67      0.99 o 
   6   2  31        0.81        0.52      1.01 o 
   0   3  31        1.61        1.46      0.94 o 
   1   3  31        8.35        7.98      0.72 o 
   2   3  31        0.12       -0.14      0.62 o 
   3   3  31        1.86        1.65      0.76 o 
   4   3  31        0.05       -0.31      0.82 o 
   5   3  31        3.36        2.76      0.99 o 
   6   3  31        0.06        0.50      1.07 o 
   0   4  31        0.78        0.02      0.90 o 
   1   4  31        3.41        1.76      0.70 o 
   2   4  31        0.09       -0.69      0.72 o 
   3   4  31        2.20        1.57      0.79 o 
   4   4  31        0.19        0.12      0.86 o 
   5   4  31        2.46        2.42      1.01 o 
   0   5  31       10.63        7.89      1.10 o 
   1   5  31        0.19        0.59      0.72 o 
   2   5  31        4.38        5.17      0.84 o 
   3   5  31        6.29        5.57      0.99 o 
   4   5  31        8.24        8.68      1.13 o 
   5   5  31        3.31        2.64      1.03 o 
   0   6  31        0.18       -0.56      0.87 o 
   1   6  31        7.56        7.64      0.89 o 
   2   6  31        1.70        1.67      0.80 o 
   3   6  31        4.02        3.39      1.00 o 
   4   6  31        0.52        0.69      0.98 o 
   5   6  31        4.06        6.27      1.19 o 
   0   7  31        2.50        3.43      1.09 o 
   1   7  31       21.17       20.40      1.14 o 
   2   7  31        7.90        7.02      0.95 o 
   3   7  31        2.31        2.00      0.98 o 
   4   7  31        0.98        2.49      1.12 o 
   0   8  31        4.75        4.19      1.18 o 
   1   8  31       18.20       19.74      1.19 o 
   2   8  31        0.87        1.85      0.91 o 
   3   8  31        8.91       11.62      1.18 o 
   4   8  31        1.53        2.79      1.13 o 
   0   9  31        0.25       -0.44      1.08 o 
   1   9  31        4.22        4.90      0.96 o 
   2   9  31        2.78        3.74      1.01 o 
   3   9  31       26.65       31.00      1.58 o 
   0  10  31        1.11        1.15      1.20 o 
   1  10  31       19.11       21.40      1.39 o 
   2  10  31        4.50        6.44      1.17 o 
   0   0  32        8.41       10.56      1.18 o 
   1   0  32        0.01        0.24      0.83 o 
   2   0  32        5.44        6.05      1.04 o 
   3   0  32        0.52        0.05      0.97 o 
   4   0  32        2.20        0.94      1.08 o 
   5   0  32        0.73        0.70      1.12 o 
   6   0  32        1.36        1.48      1.36 o 
   0   1  32       14.33       15.42      0.99 o 
   1   1  32        3.62        2.91      0.55 o 
   2   1  32        1.16        0.67      0.62 o 
   3   1  32        1.90        2.08      0.72 o 
   4   1  32        4.43        3.38      0.83 o 
   5   1  32        0.42       -0.51      0.87 o 
   6   1  32        2.95        2.58      1.08 o 
   0   2  32        0.23       -0.83      0.83 o 
   1   2  32        0.33        0.13      0.55 o 
   2   2  32       21.73       24.21      0.98 o 
   3   2  32        1.33        1.03      0.78 o 
   4   2  32        5.81        5.87      0.95 o 
   5   2  32        0.32        0.89      0.96 o 
   0   3  32       21.94       27.28      1.48 o 
   1   3  32        1.45        1.16      0.62 o 
   2   3  32        1.74        1.20      0.68 o 
   3   3  32        0.04       -0.10      0.89 o 
   4   3  32        1.21        1.89      0.93 o 
   5   3  32        5.93        5.96      1.15 o 
   0   4  32        3.20        0.74      0.90 o 
   1   4  32        0.36        0.98      0.71 o 
   2   4  32        6.81        4.25      0.82 o 
   3   4  32       11.85       12.30      1.18 o 
   4   4  32       18.70       20.23      1.30 o 
   5   4  32        3.54        5.25      1.15 o 
   0   5  32       23.13       24.96      1.47 o 
   1   5  32        9.97        8.77      0.92 o 
   2   5  32       31.70       35.61      1.37 o 
   3   5  32        2.57        3.83      1.02 o 
   4   5  32       10.29       10.81      1.20 o 
   5   5  32        1.05       -0.06      1.02 o 
   0   6  32        0.52        0.12      0.98 o 
   1   6  32        1.24        0.90      0.80 o 
   2   6  32        0.58        1.39      0.83 o 
   3   6  32        0.33       -0.08      0.95 o 
   4   6  32        2.35        2.02      1.02 o 
   0   7  32       15.52       14.00      1.54 o 
   1   7  32        3.87        3.77      0.90 o 
   2   7  32       10.40       12.32      1.09 o 
   3   7  32        1.07        1.26      0.99 o 
   4   7  32       13.89       16.47      1.81 o 
   0   8  32        0.70        2.10      1.49 o 
   1   8  32        0.61        0.89      0.87 o 
   2   8  32        0.35        1.36      0.92 o 
   3   8  32        3.60        5.44      1.08 o 
   0   9  32        1.38        0.07      1.20 o 
   1   9  32        0.15        1.35      0.91 o 
   2   9  32        1.79        0.71      0.98 o 
   0  10  32        5.39        3.72      2.40 o 
   1   0  33       46.36       49.60      1.58 o 
   2   0  33        0.47       -0.58      0.91 o 
   3   0  33       12.72       12.96      1.38 o 
   4   0  33        0.41       -1.06      1.06 o 
   5   0  33        0.01       -1.11      1.11 o 
   0   1  33        3.04        3.17      0.79 o 
   1   1  33       23.21       25.07      0.88 o 
   2   1  33        0.88        0.98      0.61 o 
   3   1  33       11.21       14.36      0.99 o 
   4   1  33        5.33        4.76      0.95 o 
   5   1  33        0.25        0.38      0.90 o 
   0   2  33        0.18        0.53      0.93 o 
   1   2  33       12.60       14.77      0.89 o 
   2   2  33        2.82        2.64      0.79 o 
   3   2  33        2.06        0.42      0.85 o 
   4   2  33        2.72        0.73      0.95 o 
   5   2  33        5.78        5.06      1.33 o 
   0   3  33        0.46       -0.92      0.92 o 
   1   3  33       14.87       17.05      1.08 o 
   2   3  33        0.92        1.74      0.72 o 
   3   3  33       19.83       21.65      1.28 o 
   4   3  33        5.19        6.03      1.12 o 
   5   3  33        5.87        6.45      1.37 o 
   0   4  33        0.46       -0.04      0.97 o 
   1   4  33        5.62        7.79      0.90 o 
   2   4  33        1.84        2.43      0.91 o 
   3   4  33       17.30       18.79      1.43 o 
   4   4  33        3.30        4.42      1.06 o 
   5   4  33        1.03        1.10      1.01 o 
   0   5  33        2.42        4.41      1.11 o 
   1   5  33        4.03        4.02      0.87 o 
   2   5  33        1.15        2.07      0.89 o 
   3   5  33        5.94        7.58      1.07 o 
   4   5  33        2.42        2.51      1.07 o 
   0   6  33        0.24       -0.01      1.44 o 
   1   6  33       28.62       38.68      1.72 o 
   2   6  33        4.32        5.63      0.96 o 
   3   6  33        8.00        9.03      1.17 o 
   4   6  33        3.35        3.90      1.16 o 
   0   7  33        0.74        0.73      1.23 o 
   1   7  33       18.32       17.56      1.16 o 
   2   7  33        2.09        2.82      0.94 o 
   3   7  33        3.08        3.12      1.02 o 
   0   8  33        6.23        7.82      1.45 o 
   1   8  33        0.66        0.24      0.88 o 
   2   8  33        0.68        1.43      0.95 o 
   3   8  33        1.87        1.34      1.05 o 
   0   9  33        0.21        0.38      1.46 o 
   1   9  33       19.06       23.10      1.42 o 
   0   0  34      121.58      145.67      3.40 o 
   1   0  34        3.01        5.27      0.95 o 
   2   0  34       96.95      113.18      2.62 o 
   3   0  34        1.29        0.81      1.07 o 
   4   0  34       16.52       17.04      1.57 o 
   5   0  34        3.84        5.28      1.37 o 
   0   1  34        3.41        3.83      0.88 o 
   1   1  34       11.57       13.12      0.80 o 
   2   1  34        3.08        4.10      0.78 o 
   3   1  34        1.40        1.83      0.90 o 
   4   1  34        9.46       12.37      1.11 o 
   5   1  34        4.56        5.29      1.06 o 
   0   2  34       65.06       74.23      1.98 o 
   1   2  34       12.17       14.97      0.94 o 
   2   2  34       43.30       49.40      1.56 o 
   3   2  34       12.13       14.41      1.17 o 
   4   2  34       21.73       23.02      1.40 o 
   5   2  34        4.47        6.79      1.32 o 
   0   3  34       16.11       13.75      1.31 o 
   1   3  34        5.15        4.47      0.85 o 
   2   3  34        3.96        4.84      0.85 o 
   3   3  34        5.05        7.11      1.22 o 
   4   3  34        1.18        1.38      1.06 o 
   5   3  34        0.13        1.03      1.40 o 
   0   4  34        4.28        5.42      1.23 o 
   1   4  34        1.70        1.20      0.86 o 
   2   4  34       22.16       23.89      1.18 o 
   3   4  34       10.46       13.90      1.50 o 
   4   4  34       22.19       28.57      1.58 o 
   0   5  34        0.18       -1.00      1.00 o 
   1   5  34        2.50        4.31      0.93 o 
   2   5  34       12.87       13.23      1.10 o 
   3   5  34        3.00        4.60      1.10 o 
   4   5  34        1.58        3.08      1.12 o 
   0   6  34       53.40       62.25      2.49 o 
   1   6  34        5.67        8.25      1.06 o 
   2   6  34       21.16       26.53      1.33 o 
   3   6  34        2.63        3.22      1.05 o 
   0   7  34        0.79        3.67      1.30 o 
   1   7  34        0.79        0.82      0.95 o 
   2   7  34        1.10        1.52      0.93 o 
   3   7  34        0.89        0.80      0.99 o 
   0   8  34       14.82       22.56      2.09 o 
   1   8  34        1.16        1.96      0.96 o 
   2   8  34        9.96       13.40      1.20 o 
   1   0  35        8.25        8.65      1.11 o 
   2   0  35       15.50       18.28      1.51 o 
   3   0  35        1.23        1.53      1.20 o 
   4   0  35        0.00       -0.61      1.20 o 
   0   1  35       40.99       48.99      1.71 o 
   1   1  35        1.93        3.61      0.76 o 
   2   1  35       11.73       12.49      1.04 o 
   3   1  35        8.79       10.57      1.09 o 
   4   1  35        5.44        7.20      1.06 o 
   0   2  35       14.19       16.29      1.65 o 
   1   2  35        4.00        2.46      0.90 o 
   2   2  35        6.31        8.11      1.08 o 
   3   2  35        0.96        1.96      1.11 o 
   4   2  35        4.04        2.79      1.06 o 
   0   3  35        4.85        2.83      1.10 o 
   1   3  35        5.07        4.89      0.92 o 
   2   3  35       27.46       31.60      1.37 o 
   3   3  35       17.88       22.66      1.57 o 
   4   3  35        0.20        1.87      1.14 o 
   0   4  35        1.75        1.58      1.25 o 
   1   4  35        1.12        0.74      0.91 o 
   2   4  35       10.91       13.08      1.04 o 
   3   4  35        5.69        5.46      1.28 o 
   4   4  35       31.54       34.97      1.78 o 
   0   5  35        5.48        9.28      1.41 o 
   1   5  35        3.18        4.60      0.97 o 
   2   5  35       11.43       13.40      1.11 o 
   3   5  35        0.89        0.93      1.05 o 
   0   6  35        6.11        9.68      1.66 o 
   1   6  35        2.10        3.17      1.00 o 
   2   6  35        2.21        1.96      0.94 o 
   3   6  35        8.72        9.35      1.31 o 
   0   7  35        5.95        4.53      1.65 o 
   1   7  35        5.13        5.97      1.30 o 
   2   7  35        6.28        6.77      1.18 o 
   0   8  35       15.99       21.14      2.51 o 
   0   0  36        3.84        8.65      1.65 o 
   1   0  36       19.27       28.90      1.58 o 
   2   0  36        2.42        2.55      1.23 o 
   3   0  36        0.40       -0.48      1.19 o 
   4   0  36        0.07       -0.49      1.43 o 
   0   1  36       47.32       61.10      2.23 o 
   1   1  36      161.55      180.89      2.56 o 
   2   1  36       27.65       34.79      1.62 o 
   3   1  36       51.89       55.77      1.84 o 
   4   1  36        9.64       12.43      1.28 o 
   0   2  36        0.11       -0.98      0.98 o 
   1   2  36       12.30       13.45      1.12 o 
   2   2  36        3.01        4.06      1.04 o 
   3   2  36       18.42       19.89      1.52 o 
   4   2  36        3.59        4.90      1.22 o 
   0   3  36        9.26        7.65      1.26 o 
   1   3  36        1.22        0.20      0.83 o 
   2   3  36       13.17       12.83      1.18 o 
   3   3  36        8.78       11.55      1.64 o 
   0   4  36        0.05       -0.69      1.12 o 
   1   4  36        2.01        3.28      1.01 o 
   2   4  36        4.70        7.44      1.09 o 
   3   4  36       12.15       14.48      1.39 o 
   0   5  36        0.03        0.90      1.45 o 
   1   5  36       23.28       27.55      1.41 o 
   2   5  36        2.36        4.07      1.02 o 
   3   5  36       26.33       32.18      1.62 o 
   0   6  36        2.36        4.96      1.68 o 
   1   6  36        6.76        9.87      1.19 o 
   2   6  36        4.26        5.15      1.26 o 
   0   7  36        1.95        1.21      1.62 o 
   1   0  37        1.77        3.95      1.10 o 
   2   0  37       27.67       30.83      1.75 o 
   3   0  37        0.37       -1.24      1.24 o 
   0   1  37       54.11       60.02      2.22 o 
   1   1  37        0.55        3.24      0.92 o 
   2   1  37        4.52        4.40      1.08 o 
   3   1  37        1.10        1.57      0.97 o 
   0   2  37       18.93       19.89      1.45 o 
   1   2  37        5.12        7.82      1.01 o 
   2   2  37        1.66        1.51      1.05 o 
   3   2  37        3.02        6.07      1.11 o 
   0   3  37       43.34       42.21      1.84 o 
   1   3  37        0.90        2.97      0.97 o 
   2   3  37       98.20       98.49      2.47 o 
   3   3  37        0.44        1.36      1.16 o 
   0   4  37        8.17       11.82      1.81 o 
   1   4  37        4.42        5.62      1.09 o 
   2   4  37       25.17       28.64      1.80 o 
   0   5  37      168.09      172.52      4.48 o 
   1   5  37        0.19        3.51      1.11 o 
   2   5  37       76.02       86.32      2.11 o 
   0   6  37       32.54       47.37      2.77 o 
   0   0  38        0.17        0.70      1.54 o 
   1   0  38        0.73       -0.98      1.34 o 
   2   0  38        0.76        1.73      1.47 o 
   3   0  38        1.90       -2.92      2.92 o 
   0   1  38        2.24        3.09      1.19 o 
   1   1  38        1.49        2.65      0.95 o 
   2   1  38        2.33        3.57      1.10 o 
   0   2  38        0.36       -1.11      1.11 o 
   1   2  38        6.68        9.10      1.27 o 
   2   2  38        2.93        4.62      1.12 o 
   0   3  38        6.25        5.02      1.42 o 
   1   3  38        4.55        7.21      1.13 o 
   2   3  38        9.01        8.49      1.39 o 
   0   4  38        5.15        7.78      1.80 o 
   1   4  38       62.59       89.81      3.56 o 
   1   0  39        0.03       -1.97      1.97 o 
   0   1  39        0.08       -1.19      1.19 o 
   1   1  39        1.13       -0.01      1.09 o 
   0   2  39       10.71        7.89      1.52 o 
   1   2  39        9.84        9.04      1.10 o 
   0   3  39        0.00       -0.17      1.36 o 
                                                 
